# Supplementary material for: Circulating Plasma Proteins as Biomarkers for Immunotherapy Toxicity: Insights from Proteome-Wide Mendelian Randomization and Bioinformatics Analysis
Source: Biomedicines. 2025 Jul 14;13(7):1717. doi: 10.3390/biomedicines13071717 (PMC12293052; doi:10.3390/biomedicines13071717)
Supplement: Supplementary file 1 [file biomedicines-13-01717-s001.zip]

Archive with 1 entries (1 files):
- biomedicines-3676266-supplementary.xlsx
