# Supplementary material for: Circulating Plasma Proteins as Biomarkers for Immunotherapy Toxicity: Insights from Proteome-Wide Mendelian Randomization and Bioinformatics Analysis
Source: Biomedicines. 2025 Jul 14;13(7):1717. doi: 10.3390/biomedicines13071717 (PMC12293052; doi:10.3390/biomedicines13071717)
Supplement: Supplementary file 1 [file biomedicines-13-01717-s001.zip › biomedicines-3676266-supplementary.xlsx]

## Sheet: CONTENT
Data	Title
Table S1	Eligible instrumental variables (IVs) associated with plasma proteins.
Table S2	Positive SNPs in plasma proteins-all-grade irAEs MR analysis.
Table S3	Positive results of primary MR analysis between plasma proteins and all-grade irAEs.
Table S4	Heterogeneity analysis between plasma protein and all-grade irAEs.
Table S5	Pleiotropy analysis between plasma protein and all-grade irAEs.
Table S6	Positive SNPs in plasma proteins-high-grade irAEs MR analysis.
Table S7	Positive results of primary MR analysis between plasma proteins and high-grade irAEs.
Table S8	Heterogeneity analysis between plasma protein and high-grade irAEs.
Table S9	Pleiotropy analysis between plasma protein and high-grade irAEs.
Table S10	Results of reverse MR analysis between all-grade irAEs and the identified significant plasma proteins.
Table S11	Results of reverse MR analysis between high-grade irAEs and the identified significant plasma proteins.
Table S12	MVMR combined BMI and plasma proteins for all-grade irAEs.
Table S13	MVMR combined BMI and plasma proteins for high-grade irAEs.
Table S14	Two-step network MR using plasma proteins, BMI and all-grade irAEs.
Table S15	Two-step network MR using plasma proteins, BMI and high-grade irAEs.
Table S16	Results of gene set enrichment analysis (GTEx v8) using FUMA for proteins for all-grade irAEs.
Table S17	Results of gene set enrichment analysis (GTEx v8) using FUMA for proteins for high-grade irAEs.
Table S18	Results for 8 prioritized proteins on all-grade irAEs using GeneMANIA for physical interaction (1), function (2), and involving pathway (3).
Table S19	Results for 5 prioritized proteins on high-grade irAEs using GeneMANIA for physical interaction (1), function (2), and involving pathway (3).
Table S20	Causal weights of positive proteins for risk prediction in all-grade irAEs and high-grade irAEs.

## Sheet: S1-All SNPs
Table S1. Eligible instrumental variables (IVs) associated with plasma proteins.
id.exposure	exposure	chr.exposure	pos.exposure	SNP	effect_allele.exposure	other_allele.exposure	beta.exposure	se.exposure	eaf.exposure	pval.exposure	samplesize.exposure	R2	F
GCST90274759	ADA	20	43068239	rs6031606	A	G	0.2172	0.0157	0.24	1.58E-43	11337	0.0172097	130.528
GCST90274759	ADA	20	43072509	rs2868096	A	G	-0.1258	0.0139	0.6256	1.42E-19	11337	0.00741351	55.673
GCST90274759	ADA	20	43074151	rs1321825	A	C	0.1221	0.0139	0.381	1.58E-18	11337	0.00703197	52.7875
GCST90274759	ADA	20	43074372	rs1321826	A	C	0.1176	0.0179	0.8744	5.04E-11	14726	0.0030377	22.712
GCST90274759	ADA	20	43097021	rs12481475	A	G	0.0997	0.0179	0.8704	2.55E-08	14288	0.00224256	16.7536
GCST90274759	ADA	20	43125821	rs16989135	A	G	0.1255	0.0183	0.8902	6.99E-12	14729	0.00307898	23.0216
GCST90274759	ADA	20	43150887	rs2425644	A	G	0.1242	0.0183	0.8905	1.15E-11	14726	0.0030083	22.4915
GCST90274759	ADA	20	43152629	rs3092363	T	C	-0.1264	0.0184	0.1092	6.44E-12	14726	0.00310833	23.2417
GCST90274759	ADA	20	43164338	rs3092590	A	G	0.4621	0.0203	0.0936	1.05E-114	14288	0.0362324	280.23
GCST90274759	ADA	20	43167661	rs11907483	T	C	-0.1124	0.0188	0.1176	2.25E-09	14288	0.00262202	19.5959
GCST90274759	ADA	20	43199451	rs244115	T	C	-0.2618	0.0169	0.8554	3.98E-54	13223	0.0169554	128.565
GCST90274759	ADA	20	43231110	rs244091	A	G	-0.2542	0.0161	0.8554	3.71E-56	14725	0.0159852	121.089
GCST90274759	ADA	20	43237223	rs244088	A	C	0.3523	0.0153	0.161	2.55E-117	14724	0.0335307	258.609
GCST90274759	ADA	20	43243545	rs1061662	T	C	0.2577	0.0161	0.1454	1.16E-57	14734	0.0165039	125.084
GCST90274759	ADA	20	43245191	rs244082	T	C	-0.2395	0.0158	0.8462	6.68E-52	14733	0.0149304	112.978
GCST90274759	ADA	20	43250722	rs244078	A	G	0.2393	0.0158	0.1517	8.10E-52	14735	0.0147384	111.503
GCST90274759	ADA	20	43251767	rs929089	A	G	0.3517	0.0178	0.1164	6.79E-87	14735	0.0254439	194.61
GCST90274759	ADA	20	43252915	rs244076	T	C	-0.3273	0.0149	0.8259	6.03E-107	14733	0.0308069	236.934
GCST90274759	ADA	20	43253494	rs244075	T	C	0.3358	0.0151	0.1688	1.46E-109	14733	0.0316424	243.57
GCST90274759	ADA	20	43259306	rs244072	A	G	0.1255	0.0201	0.9003	4.27E-10	14288	0.00282748	21.1358
GCST90274759	ADA	20	43260694	rs379863	T	C	-0.2822	0.0152	0.8088	6.08E-77	14288	0.0246305	188.232
GCST90274759	ADA	20	43273692	rs2057638	T	G	-0.1087	0.012	0.5845	1.32E-19	14288	0.00573911	43.0263
GCST90274759	ADA	20	43281839	rs6065738	T	G	-0.1787	0.0122	0.6072	1.40E-48	14288	0.0152329	115.302
GCST90274759	ADA	20	43285017	rs6065739	A	G	-0.126	0.0123	0.6744	1.26E-24	14732	0.00697225	52.3361
GCST90274759	ADA	20	43286415	rs6094016	T	C	-0.0782	0.0129	0.7207	1.34E-09	14733	0.00246189	18.3962
GCST90274759	ADA	20	43286709	rs716869	A	G	-0.0781	0.0128	0.7141	1.05E-09	14729	0.00249061	18.6113
GCST90274759	ADA	20	43294260	rs4812843	A	G	-0.0919	0.0128	0.6732	6.99E-13	14718	0.0037161	27.8031
GCST90274759	ADA	12	65118323	rs2620728	C	G	-0.0551	0.0119	0.5267	3.65e-06	14288	0.00151368	22.3045
GCST90274759	ADA	1	204667577	rs541944924	T	C	0.1673	0.0358	0.0316	2.97e-06	14080	0.00171303	25.247
GCST90274759	ADA	20	43298501	rs6017383	T	C	-0.1776	0.0141	0.7625	2.23e-36	14715	0.011424	170.024
GCST90274760	ARTN	1	921716	rs13303278	A	C	-0.0664	0.0144	0.5539	4.01e-06	10265	0.00217886	32.1276
GCST90274760	ARTN	1	225057589	rs76672219	A	C	-0.3226	0.0682	0.9882	2.24e-06	11291	0.00242709	35.7966
GCST90274760	ARTN	3	111720183	rs62277657	A	G	0.0833	0.0166	0.1972	5.22e-07	11777	0.00219702	32.3959
GCST90274760	ARTN	4	4424044	rs138311590	A	G	-0.0811	0.0176	0.84	4.07e-06	11758	0.00176795	26.058
GCST90274760	ARTN	5	103466564	rs17340161	A	G	-0.0873	0.0189	0.8494	3.86e-06	11330	0.00194983	28.7438
GCST90274760	ARTN	7	106961661	rs142970662	A	G	0.311	0.0639	0.0191	1.13e-06	9834	0.00362417	53.5164
GCST90274760	ARTN	8	3686552	rs4993886	A	T	-0.079	0.0162	0.6759	1.08e-06	8371	0.0027343	40.34
GCST90274760	ARTN	8	19493177	rs55885546	A	G	-0.2047	0.044	0.0245	3.28e-06	11778	0.0020029	29.5278
GCST90274760	ARTN	9	92208227	rs1329733	A	G	-0.0674	0.0136	0.5323	7.2e-07	11330	0.0022619	33.3548
GCST90274760	ARTN	12	130004146	rs148226005	A	G	0.2112	0.0451	0.9758	2.83e-06	11765	0.00210666	31.0607
GCST90274760	ARTN	4	156930775	rs9684768	C	G	0.0692	0.014	0.626	7.7e-07	11330	0.00224227	33.0647
GCST90274760	ARTN	11	123394636	rs77502336	C	G	0.0679	0.0141	0.318	1.47e-06	11775	0.00199977	29.4816
GCST90274760	ARTN	19	49540865	rs184082936	C	G	-0.429	0.0926	0.0088	3.61e-06	9368	0.00321062	47.39
GCST90274760	ARTN	19	55422034	rs6509909	C	G	-0.0881	0.0176	0.8122	5.57e-07	11330	0.00236777	34.9198
GCST90274760	ARTN	1	17628383	rs3003450	T	G	0.0632	0.0137	0.6627	3.97e-06	11762	0.00178565	26.3193
GCST90274760	ARTN	3	107807063	rs73200305	T	C	0.179	0.0385	0.9692	3.33e-06	11778	0.00191293	28.199
GCST90274760	ARTN	6	143047898	rs9496445	T	C	0.0853	0.0181	0.1545	2.44e-06	11768	0.00190095	28.0219
GCST90274760	ARTN	9	140239588	rs142585779	T	C	0.2119	0.0435	0.038	1.11e-06	10266	0.00328285	48.4596
GCST90274760	ARTN	10	52447591	rs117212234	T	C	0.0874	0.0186	0.8262	2.62e-06	11330	0.00219375	32.3477
GCST90274760	ARTN	11	112934470	rs569463048	T	G	-0.2687	0.0588	0.028	4.88e-06	7943	0.00392997	58.0498
GCST90274760	ARTN	12	81724190	rs118115625	T	C	0.1703	0.0362	0.0344	2.55e-06	11778	0.0019267	28.4023
GCST90274760	ARTN	18	54688939	rs1370215	T	C	-0.07	0.0153	0.7417	4.76e-06	11330	0.0018775	27.6755
GCST90274760	ARTN	22	25646493	rs9941952	T	C	0.0765	0.0167	0.7151	4.63e-06	11774	0.00238458	35.1682
GCST90274761	AXIN1	3	128431622	rs2712427	A	G	0.0626	0.0134	0.4935	2.99e-06	11345	0.00195905	28.8801
GCST90274761	AXIN1	5	78787853	rs115455827	A	G	0.1447	0.0305	0.9489	2.09e-06	11792	0.00203053	29.9359
GCST90274761	AXIN1	6	151334530	rs117097664	A	C	0.2444	0.0522	0.0197	2.84e-06	11345	0.00230705	34.0222
GCST90274761	AXIN1	8	102489704	rs2470622	A	G	-0.1229	0.0242	0.9127	3.8e-07	11345	0.002407	35.4996
GCST90274761	AXIN1	12	90111252	rs7136254	A	T	0.1657	0.0359	0.9437	3.92e-06	9827	0.00291754	43.0514
GCST90274761	AXIN1	18	50513818	rs148317708	A	G	-0.212	0.042	0.0295	4.47e-07	10919	0.00257347	37.9612
GCST90274761	AXIN1	7	83692474	rs138101212	C	G	-0.1575	0.0341	0.9519	3.86e-06	9898	0.00227158	33.4978
GCST90274761	AXIN1	7	77960243	rs2691530	T	C	-0.067	0.0133	0.5969	4.71e-07	11793	0.0021602	31.8518
GCST90274761	AXIN1	15	81221771	rs7171268	T	C	0.1554	0.0329	0.9514	2.32e-06	11345	0.00223322	32.9309
GCST90274761	AXIN1	18	77253338	rs428324	T	C	0.0692	0.0148	0.6047	2.93e-06	10281	0.00228933	33.7602
GCST90274762	NGF	1	113817780	rs773574	A	G	-0.0589	0.012	0.5886	9.19e-07	14295	0.00168014	24.7615
GCST90274762	NGF	1	115829943	rs6328	A	C	-0.0797	0.0122	0.3498	6.46e-11	13224	0.00288944	42.6355
GCST90274762	NGF	4	96824143	rs72673086	A	G	0.0584	0.0126	0.3152	3.57e-06	12858	0.00147233	21.6944
GCST90274762	NGF	4	166807640	rs17689534	A	G	0.2208	0.0462	0.0229	1.76e-06	13421	0.00218174	32.1701
GCST90274762	NGF	6	31457874	rs2904780	A	C	-0.0685	0.0143	0.3918	1.67e-06	11538	0.00223626	32.9758
GCST90274762	NGF	7	30944899	rs12533747	A	G	0.1389	0.0276	0.0802	4.84e-07	14295	0.00284644	41.9992
GCST90274762	NGF	7	31114263	rs73688756	A	C	0.1052	0.0229	0.0816	4.35e-06	14295	0.00165876	24.4459
GCST90274762	NGF	7	130302087	rs17647697	A	C	-0.1617	0.0352	0.9727	4.35e-06	14741	0.00138865	20.4596
GCST90274762	NGF	8	122948812	rs1878359	A	G	0.0626	0.0126	0.719	6.76e-07	14740	0.00158348	23.3348
GCST90274762	NGF	10	89839430	rs12259196	A	G	-0.075	0.0148	0.1928	4.03e-07	13244	0.00175082	25.8049
GCST90274762	NGF	14	83608081	rs182658308	A	T	-0.2055	0.0432	0.9685	1.97e-06	10894	0.0025767	38.0089
GCST90274762	NGF	16	3327943	rs140072192	A	G	0.2773	0.0602	0.0196	4.1e-06	11925	0.00295522	43.609
GCST90274762	NGF	7	151019021	rs12539643	C	G	0.1867	0.0408	0.966	4.74e-06	11344	0.00228968	33.7654
GCST90274762	NGF	14	69285337	rs4899264	C	G	-0.055	0.0117	0.5283	2.59e-06	14295	0.00150765	22.2156
GCST90274762	NGF	22	49775973	rs13058191	C	G	-0.2164	0.0467	0.0256	3.59e-06	14295	0.00233626	34.4539
GCST90274762	NGF	1	115827784	rs146718647	T	C	0.2608	0.0499	0.0156	1.73e-07	12373	0.00208901	30.8
GCST90274762	NGF	4	164064099	rs4017	T	C	-0.1187	0.0258	0.9491	4.21e-06	14742	0.00136132	20.0564
GCST90274762	NGF	5	132971762	rs12188775	T	G	0.1213	0.0247	0.9435	9.06e-07	14737	0.00156871	23.1167
GCST90274762	NGF	6	838092	rs77493302	T	C	0.0853	0.0185	0.8904	4.01e-06	14743	0.00142012	20.9239
GCST90274762	NGF	6	32192617	rs397081	T	C	0.1203	0.0262	0.9514	4.4e-06	14743	0.00133832	19.7171
GCST90274762	NGF	6	153400418	rs9479501	T	G	0.0629	0.0137	0.2135	4.41e-06	14729	0.0013287	19.5752
GCST90274762	NGF	8	13332042	rs62494116	T	C	0.0578	0.0117	0.6636	7.81e-07	14729	0.00149159	21.9785
GCST90274762	NGF	9	90362040	rs3128517	T	C	-0.0775	0.0118	0.4965	5.11e-11	14295	0.00300298	44.3159
GCST90274762	NGF	18	55441626	rs62092633	T	C	-0.1249	0.0259	0.1005	1.42e-06	11344	0.00282047	41.615
GCST90274762	NGF	19	16434937	rs34559191	T	C	0.0607	0.0124	0.3088	9.82e-07	13675	0.00157285	23.1779
GCST90274762	NGF	19	43780396	rs117164089	T	C	-0.271	0.0565	0.014	1.61e-06	13421	0.00202756	29.8921
GCST90274762	NGF	21	43942626	rs148834134	T	C	0.2541	0.0556	0.0235	4.87e-06	13421	0.00296333	43.729
GCST90274763	CASP8	1	157270515	rs12073499	A	C	-0.0812	0.0167	0.8466	1.16e-06	14295	0.00171256	25.2401
GCST90274763	CASP8	2	231090015	rs11695193	A	T	-0.0806	0.0162	0.1582	6.51e-07	14743	0.00173028	25.5017
GCST90274763	CASP8	5	180339648	rs148608719	A	G	0.3474	0.0683	0.0145	3.65e-07	12745	0.00344917	50.9232
GCST90274763	CASP8	6	158193698	rs1034059	A	G	0.0681	0.0145	0.6981	2.65e-06	14296	0.00195481	28.8175
GCST90274763	CASP8	6	166405928	rs73260589	A	G	0.0847	0.0183	0.1155	3.68e-06	14730	0.00146581	21.5981
GCST90274763	CASP8	9	22742536	rs78449258	A	G	-0.2001	0.0428	0.9804	2.94e-06	14744	0.0015388	22.6753
GCST90274763	CASP8	2	202164805	rs56328050	C	G	-0.1987	0.0173	0.8696	1.56e-30	14743	0.00895412	132.932
GCST90274763	CASP8	8	5557775	rs111764025	C	G	0.1095	0.0238	0.9304	4.21e-06	14731	0.00155288	22.883
GCST90274763	CASP8	11	63817395	rs140844269	C	G	-0.3615	0.0776	0.0099	3.19e-06	12330	0.00256189	37.7899
GCST90274763	CASP8	12	62645486	rs1032417	C	G	-0.0858	0.0165	0.1545	1.99e-07	14296	0.0019233	28.352
GCST90274763	CASP8	20	44566861	rs137887001	C	G	0.2318	0.0486	0.9827	1.85e-06	14296	0.00182694	26.9289
GCST90274763	CASP8	1	2338015	rs34154371	T	C	-0.2016	0.0422	0.9714	1.78e-06	13232	0.00225827	33.3011
GCST90274763	CASP8	3	152332673	rs11709039	T	C	0.0781	0.0168	0.856	3.34e-06	14743	0.00150372	22.1576
GCST90274763	CASP8	7	61833768	rs187405204	T	C	0.4195	0.0912	0.9851	4.23e-06	6257	0.00516607	76.4031
GCST90274763	CASP8	10	84027526	rs73306603	T	C	0.2044	0.0412	0.978	7.01e-07	14741	0.00179785	26.4994
GCST90274765	CCL19	5	150442171	rs3792790	A	C	0.0551	0.012	0.4736	4.4e-06	14288	0.00151377	22.3059
GCST90274765	CCL19	6	32609965	rs7990	A	C	-0.1309	0.0248	0.0902	1.3e-07	12404	0.0028123	41.4941
GCST90274765	CCL19	6	32624507	rs59142330	A	C	0.0985	0.018	0.7781	4.44e-08	11537	0.00335039	49.46
GCST90274765	CCL19	7	3911280	rs10242459	A	G	0.0729	0.0154	0.8219	2.2e-06	14729	0.00155585	22.9269
GCST90274765	CCL19	9	34710084	rs11574915	A	C	-0.1464	0.017	0.8639	7.19e-18	14733	0.00504004	74.5297
GCST90274765	CCL19	12	19813981	rs6486995	A	T	-0.0697	0.0135	0.2452	2.43e-07	14735	0.00179824	26.5052
GCST90274765	CCL19	12	111904371	rs4766578	A	T	-0.0801	0.0132	0.5095	1.29e-09	11785	0.00320685	47.3341
GCST90274765	CCL19	13	113647321	rs4907572	A	G	-0.0671	0.0137	0.2653	9.69e-07	14722	0.00175518	25.8694
GCST90274765	CCL19	14	76855291	rs138108512	A	G	-0.2939	0.0616	0.0119	1.83e-06	13422	0.00203131	29.9476
GCST90274765	CCL19	16	57300587	rs74764632	A	T	0.1349	0.0294	0.9557	4.47e-06	14734	0.00154092	22.7065
GCST90274765	CCL19	22	17731243	rs138440733	A	G	-0.1724	0.036	0.0585	1.68e-06	12404	0.00327402	48.3288
GCST90274765	CCL19	2	7425475	rs7595241	C	G	0.0615	0.013	0.6941	2.24e-06	14288	0.00160613	23.6691
GCST90274765	CCL19	2	66640363	rs10496135	C	G	0.1856	0.0384	0.9689	1.34e-06	14288	0.00207599	30.6076
GCST90274765	CCL19	2	204776176	rs13010492	C	G	-0.0803	0.0123	0.4754	6.65e-11	13422	0.00321624	47.4732
GCST90274765	CCL19	3	58516854	rs113539352	C	G	0.4485	0.0922	0.992	1.15e-06	11439	0.00319269	47.1245
GCST90274765	CCL19	6	32444093	rs9469127	C	G	-0.4884	0.0277	0.9365	1.41e-69	14735	0.0283702	429.599
GCST90274765	CCL19	6	125027776	rs1415763	C	G	0.0757	0.0157	0.1687	1.42e-06	14731	0.00160729	23.6861
GCST90274765	CCL19	3	132200719	rs62292952	T	G	0.2346	0.0185	0.8822	7.53e-37	14728	0.0114393	170.254
GCST90274765	CCL19	4	123839263	rs79086127	T	C	-0.2096	0.045	0.0195	3.2e-06	14247	0.00167994	24.7586
GCST90274765	CCL19	4	145124024	rs4554017	T	C	0.0596	0.0122	0.3904	1.03e-06	14288	0.00169074	24.918
GCST90274765	CCL19	5	174187919	rs6870560	T	C	0.0863	0.0169	0.8559	3.28e-07	14732	0.00183712	27.0794
GCST90274765	CCL19	6	32093029	rs150906309	T	C	0.3407	0.0621	0.989	4.1e-08	13801	0.00252559	37.2531
GCST90274765	CCL19	6	32455073	rs191795965	T	C	0.1568	0.016	0.3333	1.13e-22	11538	0.0109267	162.54
GCST90274765	CCL19	6	32649180	rs1794497	T	C	-0.0984	0.0202	0.8912	1.11e-06	14735	0.00187769	27.6784
GCST90274765	CCL19	6	33564078	rs7766694	T	G	0.0678	0.0148	0.757	4.63e-06	12852	0.00169119	24.9246
GCST90274765	CCL19	8	61418130	rs73257451	T	C	-0.3645	0.0756	0.989	1.43e-06	11337	0.00289077	42.6553
GCST90274765	CCL19	9	35584909	rs117947316	T	G	0.1313	0.0266	0.053	7.97e-07	14735	0.00173055	25.5058
GCST90274765	CCL19	17	14918425	rs147708384	T	C	-0.2707	0.0574	0.0151	2.4e-06	13801	0.00217959	32.1384
GCST90274766	CCL20	2	228643927	rs59698426	A	G	0.0736	0.0135	0.737	4.98e-08	14720	0.00209995	15.686
GCST90274766	CCL20	2	228644205	rs62189996	A	C	0.0742	0.0136	0.7388	4.87e-08	14719	0.0021249	15.8727
GCST90274766	CCL20	2	228644628	rs62189998	T	C	0.0738	0.0135	0.737	4.59e-08	14719	0.00211138	15.7715
GCST90274766	CCL20	2	228647516	rs11692411	A	G	-0.0934	0.0121	0.3869	1.17e-14	14288	0.0041386	30.9774
GCST90274766	CCL20	2	228648323	rs1395338	A	G	0.0919	0.0127	0.6102	4.61e-13	13234	0.00401768	30.0686
GCST90274766	CCL20	2	228648329	rs8179522	A	G	-0.0911	0.0127	0.3896	7.32e-13	13234	0.0039473	29.5398
GCST90274766	CCL20	2	228649504	rs733693	T	C	0.0924	0.012	0.6113	1.36e-14	14728	0.00405735	30.3667
GCST90274766	CCL20	2	228652347	rs2048054	A	G	-0.0912	0.0119	0.3906	1.8e-14	14734	0.00395963	29.6324
GCST90274766	CCL20	2	228653164	rs13024444	T	C	0.0909	0.0119	0.6089	2.2e-14	14736	0.00393542	29.4506
GCST90274766	CCL20	2	228654079	rs4973334	T	C	-0.0923	0.012	0.3887	1.45e-14	14728	0.00404858	30.3008
GCST90274766	CCL20	2	228658887	rs11900713	A	G	0.0891	0.0122	0.6133	2.81e-13	14287	0.00376559	28.1748
GCST90274766	CCL20	2	228659123	rs56070384	T	C	0.0922	0.0123	0.614	6.58e-14	14288	0.00402947	30.1572
GCST90274766	CCL20	2	228660112	rs7556897	T	C	0.0974	0.0127	0.6734	1.73e-14	14288	0.00417289	31.2351
GCST90274766	CCL20	2	228660362	rs4973341	T	C	0.0968	0.0128	0.6748	3.95e-14	14288	0.0041125	30.7812
GCST90274766	CCL20	2	228660886	rs7593478	T	C	0.0986	0.0128	0.6737	1.33e-14	14288	0.00427432	31.9976
GCST90274766	CCL20	2	228661357	rs10933215	T	C	0.0989	0.0128	0.6751	1.1e-14	14288	0.00429082	32.1216
GCST90274766	CCL20	2	228661828	rs10207134	T	C	-0.0996	0.0128	0.326	7.18e-15	14287	0.00435939	32.6372
GCST90274766	CCL20	2	228664003	rs10177876	A	G	-0.0905	0.0122	0.3982	1.19e-13	14287	0.00392537	29.375
GCST90274766	CCL20	2	228664568	rs7605423	T	C	0.0896	0.0123	0.6052	3.23e-13	14288	0.00383638	28.7065
GCST90274766	CCL20	6	41027520	rs2395754	T	C	-0.0884	0.0118	0.4516	6.81e-14	14736	0.00387067	28.9641
GCST90274766	CCL20	6	41083352	rs10456499	A	G	-0.069	0.012	0.5994	8.92e-09	14736	0.00228642	17.082
GCST90274766	CCL20	6	41105094	rs56246713	T	G	0.0889	0.012	0.5492	1.28e-13	14288	0.00391334	29.2847
GCST90274766	CCL20	6	41133806	rs7748777	A	G	-0.0836	0.0119	0.4567	2.14e-12	14287	0.00346827	25.9425
GCST90274766	CCL20	17	67136325	rs117753190	C	G	-0.185	0.0359	0.9688	2.56e-07	14243	0.00206901	30.5044
GCST90274766	CCL20	17	72761195	rs117900576	C	G	-0.2256	0.0429	0.9694	1.45e-07	13224	0.00301948	44.5602
GCST90274767	CCL23	1	203441260	rs146074782	A	G	-0.3061	0.0626	0.0116	1.01e-06	12935	0.00214856	31.6798
GCST90274767	CCL23	3	14445911	rs116683909	A	G	-0.21	0.0426	0.0278	8.24e-07	14724	0.0023838	35.1566
GCST90274767	CCL23	3	40054358	rs74491711	A	G	0.1273	0.0278	0.048	4.67e-06	14735	0.00148103	21.8228
GCST90274767	CCL23	7	17545964	rs73071153	A	G	-0.1497	0.0319	0.0393	2.7e-06	14728	0.00169221	24.9397
GCST90274767	CCL23	10	18295482	rs1926742	A	G	0.0574	0.0125	0.3093	4.39e-06	14725	0.00140774	20.7413
GCST90274767	CCL23	10	34433796	rs77354000	A	G	-0.2064	0.0437	0.9788	2.32e-06	14735	0.00176799	26.0585
GCST90274767	CCL23	10	132905425	rs11017721	A	G	0.0971	0.0186	0.1154	1.79e-07	14288	0.00192496	28.3765
GCST90274767	CCL23	11	1989274	rs112492	A	G	-0.0692	0.014	0.7293	7.7e-07	13224	0.00189076	27.8715
GCST90274767	CCL23	11	84372512	rs17735284	A	T	0.0927	0.0202	0.0922	4.45e-06	14725	0.0014385	21.1952
GCST90274767	CCL23	12	57405049	rs73114426	A	G	0.0948	0.0207	0.0846	4.66e-06	14731	0.00139196	20.5085
GCST90274767	CCL23	17	21386459	rs12949647	A	G	-0.0643	0.0137	0.7287	2.69e-06	14288	0.00163475	24.0914
GCST90274767	CCL23	17	34038697	rs188257678	A	G	0.3666	0.042	0.9789	2.58e-18	14727	0.00555182	82.14
GCST90274767	CCL23	17	34273986	rs4796139	A	G	0.0956	0.0159	0.8249	1.83e-09	14287	0.00264018	38.9478
GCST90274767	CCL23	17	34276072	rs143566774	A	G	0.1738	0.0372	0.0369	2.98e-06	14288	0.00214698	31.6564
GCST90274767	CCL23	17	34307421	rs150603274	A	G	0.3415	0.0405	0.0437	3.4e-17	14733	0.00974736	144.825
GCST90274767	CCL23	17	34313915	rs9892586	A	G	-0.5408	0.0243	0.9408	1.01e-109	14735	0.0325778	495.459
GCST90274767	CCL23	17	34326215	rs712048	A	C	-0.5147	0.0158	0.1497	1e-200	14723	0.0674423	1064.04
GCST90274767	CCL23	17	34358060	rs56675286	A	C	-0.2017	0.0323	0.0383	4.25e-10	14736	0.00299695	44.2267
GCST90274767	CCL23	1	161582200	rs74127049	C	G	0.0603	0.0132	0.608	4.92e-06	13422	0.00173322	25.5452
GCST90274767	CCL23	6	86144743	rs12204524	C	G	0.1164	0.0237	0.9291	9.04e-07	14727	0.00178503	26.3101
GCST90274767	CCL23	11	115081786	rs77083410	C	G	0.224	0.0416	0.0223	7.26e-08	14734	0.00218795	32.2618
GCST90274767	CCL23	2	241647342	rs1001495	T	C	0.0983	0.0215	0.9113	4.83e-06	13650	0.00156215	23.0198
GCST90274767	CCL23	3	6127208	rs143910182	T	C	0.2157	0.0449	0.0255	1.56e-06	14730	0.00231234	34.1004
GCST90274767	CCL23	3	46462144	rs4317138	T	C	0.0585	0.0127	0.6736	4.1e-06	14288	0.00150485	22.1743
GCST90274767	CCL23	4	77373079	rs2870238	T	C	0.0574	0.0114	0.4869	4.78e-07	14736	0.00164625	24.2612
GCST90274767	CCL23	7	3238978	rs4719850	T	C	-0.0548	0.0118	0.5907	3.42e-06	14726	0.00145211	21.396
GCST90274767	CCL23	17	34275725	rs2702957	T	C	0.199	0.0405	0.0297	8.94e-07	14288	0.00228244	33.6583
GCST90274767	CCL23	17	34344961	rs111879665	T	C	0.3165	0.0377	0.0403	4.65e-17	14288	0.00774851	114.894
GCST90274767	CCL23	17	34359900	rs854675	T	C	-0.2707	0.0189	0.1133	1.58e-46	14736	0.0147236	219.865
GCST90274767	CCL23	17	34445397	rs16971993	T	C	-0.1285	0.025	0.0956	2.75e-07	14288	0.00285532	42.1306
GCST90274767	CCL23	17	34824281	rs76654913	T	C	0.2248	0.037	0.9641	1.23e-09	14734	0.00349816	51.649
GCST90274767	CCL23	19	45416741	rs438811	T	C	0.0669	0.0138	0.2405	1.25e-06	14720	0.00163503	24.0956
GCST90274767	CCL23	22	51076281	rs113959305	T	C	-0.1397	0.0285	0.0559	9.5e-07	13224	0.00205993	30.3703
GCST90274768	CCL25	9	136150484	rs559723	A	G	0.0923	0.0131	0.4659	1.84e-12	11784	0.00423983	62.7101
GCST90274768	CCL25	12	615963	rs7301965	T	C	0.0758	0.0135	0.2823	1.97e-08	14288	0.00232821	34.3699
GCST90274768	CCL25	19	8000104	rs3745387	A	G	0.3055	0.0118	0.4796	8.67e-148	14288	0.0465874	719.667
GCST90274768	CCL25	19	8037040	rs759817	T	C	0.3919	0.0123	0.3275	9.04e-223	14288	0.0676525	1068.69
GCST90274768	CCL25	19	8060420	rs1204494	T	C	0.5014	0.0156	0.1658	1.18e-226	14735	0.069543	1100.78
GCST90274768	CCL25	19	8079591	rs72993911	T	C	0.3051	0.0117	0.5456	6.66e-150	14288	0.0461559	712.678
GCST90274768	CCL25	19	8093265	rs882951	A	C	0.355	0.0114	0.5025	6.85e-213	14288	0.0630109	990.433
GCST90274768	CCL25	19	8099017	rs8105816	T	C	0.3582	0.0115	0.5001	5.43e-213	14288	0.0641536	1009.63
GCST90274768	CCL25	19	8101716	rs12980528	A	G	0.2077	0.0134	0.7281	3.47e-54	14288	0.0170806	255.935
GCST90274768	CCL25	19	8104408	rs10417559	A	G	0.3304	0.0119	0.5697	1.16e-169	14288	0.0535214	832.838
GCST90274768	CCL25	19	8105520	rs11260048	A	G	0.3403	0.0116	0.4536	3.58e-189	14288	0.0574034	896.924
GCST90274768	CCL25	19	8107528	rs12986126	A	G	0.2766	0.012	0.6245	1.47e-117	14288	0.035882	548.139
GCST90274768	CCL25	19	8121096	rs74959615	A	G	0.3792	0.0223	0.0737	7.61e-65	14727	0.019633	294.945
GCST90274768	CCL25	19	8121189	rs77625270	T	C	0.4124	0.0231	0.0692	2.75e-71	14726	0.0219094	329.909
GCST90274768	CCL25	19	8126016	rs112779148	T	G	0.4337	0.0221	0.0762	9.56e-86	14723	0.0264815	400.628
GCST90274768	CCL25	19	8127523	rs41320348	T	G	0.4288	0.0222	0.0749	3.99e-83	14726	0.0254806	385.091
GCST90274768	CCL25	19	8134722	rs10418055	A	G	0.2521	0.0117	0.5493	5.65e-103	14288	0.0314683	478.523
GCST90274768	CCL25	19	8136358	rs76261579	A	G	0.4201	0.0222	0.0753	7.31e-80	14727	0.0245771	371.092
GCST90274768	CCL25	19	8140111	rs112479210	T	C	0.4301	0.0285	0.0439	1.85e-51	14736	0.0155288	232.315
GCST90274768	CCL25	19	8142359	rs6603136	A	C	0.2358	0.0115	0.5523	1.97e-93	14723	0.0274966	416.421
GCST90274768	CCL25	19	8142948	rs111746847	T	C	0.4246	0.0284	0.0442	1.54e-50	14734	0.0152328	227.819
GCST90274768	CCL25	19	8143114	rs8103218	T	C	0.1659	0.0115	0.5095	3.55e-47	14736	0.0137564	205.431
GCST90274768	CCL25	19	8145928	rs3848570	T	C	0.3758	0.0278	0.047	1.22e-41	14735	0.0126513	188.715
GCST90274768	CCL25	19	8147550	rs12608618	A	G	0.1614	0.0119	0.5062	6.63e-42	14288	0.013023	194.333
GCST90274768	CCL25	19	8187838	rs113239052	T	C	0.1123	0.0127	0.3021	9.36e-19	14726	0.00531782	78.7395
GCST90274768	CCL25	19	8189715	rs10422575	T	C	0.1147	0.0128	0.2996	3.22e-19	14733	0.00552134	81.7698
GCST90274768	CCL25	19	8190750	rs35988441	T	C	0.1697	0.0157	0.8327	3.12e-27	14288	0.00802376	119.13
GCST90274768	CCL25	19	49098750	rs12460535	A	G	0.0891	0.0123	0.3656	4.36e-13	14730	0.0036826	54.4378
GCST90274768	CCL25	19	49127490	rs386243	T	C	0.1211	0.013	0.3005	1.22e-20	14723	0.00616525	91.365
GCST90274768	CCL25	19	49188627	rs3888999	A	G	0.1574	0.0183	0.1235	7.9e-18	14288	0.00536362	79.4214
GCST90274768	CCL25	19	49190123	rs71370193	T	C	0.167	0.0184	0.1211	1.13e-19	14288	0.00593672	87.9582
GCST90274768	CCL25	19	49191076	rs77894142	A	G	0.1668	0.0185	0.1212	1.95e-19	14288	0.00592672	87.8092
GCST90274769	CCL28	2	111889358	rs76291845	A	G	0.2696	0.0542	0.9859	6.55e-07	14244	0.00202079	29.7921
GCST90274769	CCL28	2	111919346	rs686952	A	C	0.0615	0.0124	0.3058	7.06e-07	14285	0.00160584	23.6647
GCST90274769	CCL28	5	84924989	rs116782490	A	C	0.2298	0.0488	0.9815	2.49e-06	12633	0.00191775	28.2701
GCST90274769	CCL28	5	102824347	rs78843608	A	G	-0.1684	0.0323	0.0376	1.85e-07	14725	0.00205238	30.2588
GCST90274769	CCL28	5	131707429	rs2631360	A	G	0.0597	0.0128	0.5481	3.1e-06	11780	0.00176555	26.0225
GCST90274769	CCL28	9	90419900	rs76669782	A	C	-0.2853	0.0513	0.0176	2.68e-08	12933	0.00281472	41.5298
GCST90274769	CCL28	9	136145414	rs587611953	A	C	-0.115	0.0231	0.1851	6.41e-07	7943	0.00398966	58.9351
GCST90274769	CCL28	11	25452442	rs371663005	A	G	-0.0959	0.0208	0.8571	4.02e-06	10894	0.00225284	33.2209
GCST90274769	CCL28	11	113953622	rs73000929	A	G	-0.1935	0.0355	0.0347	5.02e-08	14734	0.00250832	36.9978
GCST90274769	CCL28	12	54692061	rs6580980	A	G	-0.0688	0.0118	0.4015	5.53e-09	14285	0.00227487	33.5465
GCST90274769	CCL28	12	55558442	rs546951873	A	G	0.3427	0.0672	0.0122	3.4e-07	11273	0.00283066	41.7657
GCST90274769	CCL28	22	38406782	rs139902	A	C	0.0684	0.0121	0.3659	1.58e-08	14285	0.00217101	32.0116
GCST90274769	CCL28	1	207095623	rs291084	C	G	0.0638	0.0111	0.5279	9.04e-09	14726	0.00202888	29.9116
GCST90274769	CCL28	4	102569209	rs2866626	C	G	-0.0597	0.0121	0.6079	8.06e-07	14285	0.00169906	25.0408
GCST90274769	CCL28	18	1508223	rs55843637	C	G	0.0549	0.0119	0.5287	3.96e-06	14286	0.00150204	22.1328
GCST90274769	CCL28	18	74179338	rs71363004	C	G	0.2181	0.0466	0.9802	2.87e-06	11982	0.00184638	27.216
GCST90274769	CCL28	1	64836646	rs1514964	T	C	-0.1263	0.0264	0.9486	1.72e-06	14734	0.00155555	22.9224
GCST90274769	CCL28	1	154994265	rs6671688	T	C	0.0534	0.0116	0.5411	4.16e-06	14286	0.00141615	20.8653
GCST90274769	CCL28	2	207076122	rs112641086	T	C	-0.1056	0.0198	0.0895	9.64e-08	14731	0.00181744	26.7887
GCST90274769	CCL28	4	157065076	rs7661151	T	C	0.0531	0.0116	0.6323	4.7e-06	14730	0.0013111	19.3155
GCST90274769	CCL28	5	43405459	rs4866742	T	C	0.0702	0.0122	0.4126	8.71e-09	12829	0.00238873	35.2296
GCST90274769	CCL28	7	115560778	rs143400203	T	C	0.1812	0.0392	0.0244	3.79e-06	14722	0.00156318	23.035
GCST90274769	CCL28	10	90264140	rs2477954	T	C	-0.058	0.012	0.6211	1.34e-06	14286	0.00158333	23.3325
GCST90274769	CCL28	10	105492625	rs78552613	T	C	-0.1844	0.0395	0.0271	3.04e-06	14734	0.00179304	26.4283
GCST90274769	CCL28	13	106647340	rs77569365	T	G	0.129	0.0282	0.9561	4.77e-06	14734	0.00139694	20.5819
GCST90274769	CCL28	17	7459299	rs11078696	T	G	-0.0855	0.017	0.7824	4.92e-07	10894	0.00248914	36.7142
GCST90274769	CCL28	19	55238516	rs113582651	T	G	0.242	0.0523	0.0489	3.71e-06	8911	0.00544748	80.5878
GCST90274770	CCL4	2	236974412	rs116193969	A	T	0.2915	0.0617	0.0134	2.31e-06	14296	0.00224674	33.1307
GCST90274770	CCL4	3	46384204	rs113341849	A	G	0.5651	0.0184	0.1268	1e-200	14296	0.0707153	1119.61
GCST90274770	CCL4	3	47124761	rs35053471	A	T	0.0611	0.0124	0.3875	8.33e-07	14296	0.00177211	26.1193
GCST90274770	CCL4	4	53951496	rs111476793	A	G	0.0869	0.019	0.1344	4.79e-06	12800	0.00175706	25.8971
GCST90274770	CCL4	4	157055604	rs78044056	A	G	-0.2607	0.0552	0.0138	2.33e-06	13809	0.00184993	27.2685
GCST90274770	CCL4	9	105528047	rs10990301	A	T	0.085	0.0186	0.8839	4.88e-06	14296	0.00148287	21.8499
GCST90274770	CCL4	10	132716137	rs56131468	A	G	0.0833	0.0178	0.1323	2.87e-06	14296	0.00159312	23.477
GCST90274770	CCL4	12	52285090	rs143960014	A	G	0.1953	0.0416	0.0228	2.67e-06	14257	0.00169962	25.0491
GCST90274770	CCL4	12	67722012	rs1161092	A	G	-0.0635	0.0125	0.6742	3.77e-07	14296	0.0017714	26.1089
GCST90274770	CCL4	17	34463323	rs8065403	A	G	0.1247	0.018	0.1919	4.28e-12	14296	0.00482284	71.3023
GCST90274770	CCL4	17	34819750	rs8064426	A	G	-0.4104	0.0173	0.1459	2.11e-124	14295	0.0419767	644.665
GCST90274770	CCL4	17	34986068	rs62069151	A	G	0.1875	0.0214	0.0974	1.92e-18	14296	0.0061814	91.5126
GCST90274770	CCL4	21	26966560	rs4817032	A	T	-0.0899	0.0196	0.8283	4.5e-06	10894	0.00229883	33.9007
GCST90274770	CCL4	3	756117	rs116309267	C	G	0.1956	0.0405	0.0299	1.37e-06	14723	0.0022195	32.7282
GCST90274770	CCL4	3	46175976	rs1873618	T	C	0.1247	0.0144	0.7793	4.73e-18	14296	0.00534897	79.1226
GCST90274770	CCL4	3	46459749	rs140505982	T	C	-0.2294	0.0415	0.0248	3.24e-08	13865	0.00254544	37.5466
GCST90274770	CCL4	4	38798935	rs5743614	T	C	0.0728	0.0143	0.2565	3.56e-07	12859	0.00202144	29.8017
GCST90274770	CCL4	5	11317698	rs42279	T	C	0.0743	0.0162	0.1598	4.51e-06	14738	0.00148241	21.843
GCST90274770	CCL4	5	33775793	rs112315344	T	G	0.2123	0.0455	0.0284	3.07e-06	14255	0.00248734	36.6875
GCST90274770	CCL4	16	79338459	rs72800563	T	G	-0.1765	0.0374	0.9693	2.37e-06	14741	0.00185403	27.329
GCST90274770	CCL4	17	34042403	rs76475180	T	C	0.1917	0.04	0.0271	1.65e-06	14744	0.00193781	28.5664
GCST90274770	CCL4	17	34270417	rs117942064	T	C	-0.1034	0.0214	0.0962	1.35e-06	12857	0.00185917	27.4049
GCST90274770	CCL4	17	34478231	rs12600678	T	C	0.1682	0.0192	0.808	1.95e-18	14296	0.00877798	130.294
GCST90274770	CCL4	17	34823005	rs113308217	T	C	0.2934	0.0441	0.9706	2.87e-11	14296	0.0049129	72.6404
GCST90274770	CCL4	17	34823492	rs139925642	T	C	0.3856	0.0702	0.0156	3.95e-08	10905	0.00456668	67.4978
GCST90274770	CCL4	17	34901949	rs79010839	T	C	0.1279	0.0232	0.0771	3.53e-08	14296	0.00232798	34.3316
GCST90274770	CCL4	17	34974689	rs9330240	T	C	-0.291	0.0277	0.0527	8.16e-26	14296	0.00845501	125.459
GCST90274770	CCL4	19	18917908	rs137896358	T	C	0.2797	0.0551	0.0186	3.85e-07	12745	0.0028561	42.1422
GCST90274772	CD40	20	44429223	rs12480282	T	G	0.0981	0.0179	0.1123	4.24e-08	14730	0.00191873	28.3134
GCST90274772	CD40	20	44538484	rs435306	T	G	0.0828	0.0128	0.7391	9.88e-11	14732	0.00264404	39.0447
GCST90274772	CD40	20	44607601	rs6104410	A	G	0.0861	0.0126	0.7239	8.3e-12	14735	0.00296334	43.7738
GCST90274772	CD40	20	44610737	rs6017718	T	G	0.0879	0.0127	0.7259	4.48e-12	14730	0.00307464	45.4229
GCST90274772	CD40	20	44622238	rs73128584	T	C	0.2917	0.0201	0.8977	1.01e-47	14288	0.0156282	233.827
GCST90274772	CD40	20	44625817	rs8114050	A	G	0.114	0.0112	0.4252	2.47e-24	14726	0.00635257	94.1589
GCST90274772	CD40	20	44628668	rs3933239	A	C	0.1183	0.0112	0.4252	4.45e-26	14736	0.00684084	101.446
GCST90274772	CD40	20	44633676	rs3848721	T	C	0.1215	0.0115	0.3746	4.32e-26	14731	0.00691685	102.581
GCST90274772	CD40	20	44634912	rs3761158	A	G	0.1233	0.0114	0.3972	2.9e-27	14730	0.00728012	108.008
GCST90274772	CD40	20	44642833	rs13969	A	C	0.1251	0.0114	0.408	5.11e-28	14725	0.00756008	112.193
GCST90274772	CD40	20	44654508	rs6073990	T	C	0.1465	0.0113	0.449	1.94e-38	14732	0.0106195	158.082
GCST90274772	CD40	20	44665095	rs74174994	A	G	0.1143	0.0166	0.1477	5.76e-12	14288	0.00328924	48.6038
GCST90274772	CD40	20	44674283	rs2297198	T	C	0.0932	0.0143	0.2134	7.15e-11	14288	0.00291615	43.0747
GCST90274772	CD40	20	44681510	rs55947855	A	G	0.1389	0.0154	0.1802	1.89e-19	14288	0.00570029	84.4352
GCST90274772	CD40	20	44693897	rs17450969	A	G	0.143	0.0153	0.1804	9.07e-21	14288	0.00604701	89.6022
GCST90274772	CD40	20	44701287	rs17463884	T	C	0.1439	0.0153	0.1791	5.19e-21	14288	0.00608888	90.2264
GCST90274772	CD40	20	44705624	rs2425753	A	G	0.1416	0.0122	0.344	3.82e-31	14288	0.00904938	134.496
GCST90274772	CD40	20	44712175	rs6074015	T	C	0.1451	0.0123	0.3424	4.06e-32	14288	0.00948114	140.975
GCST90274772	CD40	20	44721540	rs4812991	T	C	0.1471	0.0123	0.3417	5.8e-33	14288	0.00973474	144.783
GCST90274772	CD40	20	44730817	rs76926652	T	C	0.1524	0.0134	0.2295	5.69e-30	14728	0.00821401	121.978
GCST90274772	CD40	20	44732122	rs113732043	T	G	0.1789	0.0145	0.1867	5.66e-35	14732	0.00971954	144.554
GCST90274772	CD40	20	44737784	rs12480946	T	C	0.0988	0.0137	0.2183	5.53e-13	14729	0.00333148	49.2301
GCST90274772	CD40	20	44745945	rs6032666	T	C	0.1	0.0137	0.2195	2.89e-13	14728	0.0034264	50.6374
GCST90274772	CD40	20	44747086	rs745307	A	G	0.2014	0.0134	0.2524	4.68e-51	14288	0.0153076	228.955
GCST90274772	CD40	20	44757407	rs3765459	A	G	0.1903	0.0129	0.2443	2.99e-49	14730	0.0133715	199.605
GCST90274772	CD40	20	44762075	rs35296663	T	C	0.4076	0.0171	0.8781	1.41e-125	14735	0.0355669	543.147
GCST90274772	CD40	20	44766403	rs4810486	A	G	0.3376	0.0154	0.8456	1.6e-106	14733	0.029761	451.765
GCST90274772	CD40	20	44767100	rs16991114	A	G	0.4121	0.0178	0.8875	1.4e-118	14735	0.0339122	516.991
GCST90274772	CD40	20	44769666	rs6074037	T	C	0.2248	0.0113	0.4037	4.6e-88	14736	0.0243302	367.271
GCST90274772	CD40	20	44770601	rs35377099	T	C	0.4021	0.0173	0.8793	1.68e-119	14732	0.0343196	523.423
GCST90274772	CD40	20	44773987	rs1883835	A	G	0.4117	0.0172	0.8789	1.29e-126	14729	0.0360807	551.288
GCST90274772	CD40	20	44778412	rs13036554	A	G	0.408	0.0178	0.8865	2.85e-116	14733	0.0334985	510.465
GCST90274772	CD40	20	44787478	rs6074047	T	C	0.1151	0.0173	0.129	2.87e-11	14729	0.00297707	43.9772
GCST90274775	CDCP1	2	148430383	rs59872649	A	G	-0.1093	0.0232	0.0652	2.46e-06	14734	0.00145625	21.4571
GCST90274775	CDCP1	3	45546238	rs78513811	A	G	-0.0815	0.0167	0.1372	1.06e-06	14285	0.00157257	23.1736
GCST90274775	CDCP1	4	53951496	rs111476793	A	G	0.0895	0.0182	0.1339	8.76e-07	12790	0.00185791	27.3863
GCST90274775	CDCP1	5	2501111	rs78464041	A	G	-0.1106	0.0232	0.0674	1.87e-06	14715	0.00153778	22.6603
GCST90274775	CDCP1	5	72411335	rs6452820	A	G	-0.0738	0.0159	0.8367	3.46e-06	14286	0.00148833	21.9304
GCST90274775	CDCP1	6	32608855	rs75046941	A	G	0.1139	0.0244	0.9288	3.04e-06	12404	0.00171585	25.2887
GCST90274775	CDCP1	6	162326838	rs118116993	A	T	0.0957	0.0197	0.0969	1.19e-06	14286	0.00160293	23.6217
GCST90274775	CDCP1	7	89774204	rs573808300	A	G	-0.2998	0.0599	0.0121	5.59e-07	11718	0.00214878	31.6831
GCST90274775	CDCP1	11	126188405	rs672806	A	G	0.0816	0.0116	0.4097	2e-12	14286	0.00322069	47.5391
GCST90274775	CDCP1	11	126261564	rs12290068	A	G	0.1221	0.0122	0.3187	1.4e-23	14726	0.00647414	95.8747
GCST90274775	CDCP1	13	84915900	rs17078000	A	G	0.0609	0.0128	0.7179	1.96e-06	14286	0.00150221	22.1353
GCST90274775	CDCP1	16	79183747	rs12928188	A	T	-0.0658	0.0134	0.2312	9.09e-07	14715	0.00153916	22.6805
GCST90274775	CDCP1	18	19991319	rs7506429	A	C	0.0737	0.0144	0.7965	3.09e-07	14286	0.00176082	25.9527
GCST90274775	CDCP1	20	18761853	rs146583535	A	G	0.4557	0.0968	0.0265	2.51e-06	8372	0.0107145	159.349
GCST90274775	CDCP1	22	31852311	rs191929998	A	G	-0.1938	0.0409	0.9581	2.15e-06	9844	0.00301552	44.5016
GCST90274775	CDCP1	1	155197602	rs2990246	C	G	-0.0566	0.012	0.4028	2.4e-06	14286	0.00154125	22.7114
GCST90274775	CDCP1	3	45187785	rs2276862	C	G	0.303	0.0146	0.8212	1.14e-95	14730	0.0269607	407.664
GCST90274775	CDCP1	3	45391496	rs55812124	C	G	-0.1385	0.0284	0.9438	1.08e-06	14728	0.00203491	30.0007
GCST90274775	CDCP1	5	2103391	rs10044847	C	G	-0.0781	0.0156	0.8283	5.55e-07	14719	0.00173496	25.5709
GCST90274775	CDCP1	9	21413803	rs10964983	C	G	-0.0616	0.0114	0.5862	6.53e-08	14724	0.00184089	27.135
GCST90274775	CDCP1	16	46462357	rs544425471	C	G	0.3879	0.084	0.9894	3.88e-06	8827	0.00315608	46.5824
GCST90274775	CDCP1	1	101804329	rs61782461	T	C	-0.2176	0.0471	0.9829	3.84e-06	14286	0.00159167	23.4556
GCST90274775	CDCP1	3	43423959	rs34027772	T	C	0.0757	0.0143	0.2607	1.2e-07	12403	0.00220894	32.5721
GCST90274775	CDCP1	3	44624700	rs140751247	T	G	0.1519	0.0321	0.0386	2.22e-06	13649	0.00171253	25.2396
GCST90274775	CDCP1	3	45130679	rs79885994	T	G	-0.2643	0.0228	0.0794	4.52e-31	12790	0.0102121	151.801
GCST90274775	CDCP1	3	58453757	rs35478654	T	C	-0.148	0.0312	0.0367	2.1e-06	14725	0.00154875	22.8221
GCST90274775	CDCP1	6	32602396	rs9272226	T	C	-0.0933	0.0118	0.6505	2.64e-15	14733	0.00395811	58.4671
GCST90274775	CDCP1	6	32812528	rs2071463	T	C	0.0692	0.0149	0.1777	3.41e-06	14734	0.00139946	20.6191
GCST90274775	CDCP1	8	61937553	rs6991332	T	C	-0.0579	0.0119	0.6455	1.14e-06	14286	0.00153426	22.6083
GCST90274775	CDCP1	14	59010649	rs28535751	T	C	-0.0541	0.0118	0.6294	4.55e-06	14733	0.00136539	20.1164
GCST90274775	CDCP1	17	38720826	rs74811341	T	C	-0.1323	0.0277	0.0513	1.79e-06	14734	0.00170371	25.1095
GCST90274775	CDCP1	19	11270867	rs4804148	T	C	-0.0619	0.0125	0.7187	7.35e-07	14734	0.00154928	22.8299
GCST90274775	CDCP1	19	17337025	rs2288544	T	C	0.0649	0.014	0.228	3.56e-06	13670	0.00148276	21.8483
GCST90274779	CXCL1	4	59689961	rs2122155	A	G	-0.0538	0.0117	0.5637	4.26e-06	14717	0.00142373	20.9772
GCST90274779	CXCL1	4	74337564	rs75754617	A	G	-0.1272	0.0241	0.0682	1.31e-07	14721	0.00205642	30.3184
GCST90274779	CXCL1	4	74540520	rs79189251	A	G	0.2687	0.048	0.0191	2.17e-08	14288	0.00270535	39.9118
GCST90274779	CXCL1	4	74719925	rs11723868	A	G	-0.2234	0.0406	0.9753	3.75e-08	14726	0.00240454	35.4632
GCST90274779	CXCL1	6	54641812	rs77914035	A	G	-0.1047	0.0206	0.8675	3.72e-07	10893	0.00252005	37.1711
GCST90274779	CXCL1	10	65297720	rs12770839	A	C	0.0648	0.0126	0.321	2.71e-07	14724	0.00183044	26.9806
GCST90274779	CXCL1	11	20486401	rs10734292	A	G	0.123	0.0267	0.067	4.09e-06	11776	0.00189146	27.8818
GCST90274779	CXCL1	15	81240669	rs2280441	A	G	-0.1443	0.0312	0.0405	3.75e-06	14735	0.00161831	23.8488
GCST90274779	CXCL1	19	14808453	rs11880837	A	G	0.0583	0.0127	0.3161	4.42e-06	14288	0.00146955	21.6533
GCST90274779	CXCL1	22	16564036	rs188111670	A	G	0.0976	0.0208	0.3429	2.7e-06	7743	0.00429268	63.4305
GCST90274779	CXCL1	9	4396102	rs67797811	C	G	0.0822	0.0179	0.1691	4.39e-06	14288	0.00189874	27.9893
GCST90274779	CXCL1	21	39102421	rs2835916	C	G	-0.0564	0.012	0.3876	2.6e-06	14735	0.00151011	22.2518
GCST90274779	CXCL1	1	159176831	rs863004	T	C	0.0661	0.0119	0.3809	2.78e-08	14722	0.00206065	30.381
GCST90274779	CXCL1	4	74717663	rs565208061	T	C	0.5003	0.0824	0.0138	1.27e-09	8911	0.00681295	100.927
GCST90274779	CXCL1	4	74738469	rs1366946	T	C	-0.3134	0.0134	0.7638	5.65e-121	14730	0.0354395	540.579
GCST90274779	CXCL1	4	84005961	rs62311721	T	C	-0.186	0.0407	0.9588	4.88e-06	14288	0.00273326	40.3247
GCST90274779	CXCL1	13	37854253	rs4474574	T	C	-0.365	0.0779	0.0146	2.79e-06	9555	0.00383337	56.6175
GCST90274780	CXCL10	4	76856355	rs28647886	T	C	-0.0823	0.0136	0.7594	1.44e-09	14744	0.00247512	36.544
GCST90274780	CXCL10	4	76858213	rs12374321	T	C	0.0813	0.0135	0.2417	1.72e-09	14744	0.00242286	35.7706
GCST90274780	CXCL10	4	76893680	rs4859580	T	C	-0.0721	0.013	0.7257	2.92e-08	14742	0.00206959	30.5441
GCST90274780	CXCL10	4	76930776	rs4241577	A	C	0.0733	0.0133	0.2619	3.56e-08	14733	0.00207725	30.6574
GCST90274780	CXCL10	4	76934577	rs884004	T	G	0.0758	0.0134	0.2505	1.54e-08	14743	0.00215748	31.8441
GCST90274780	CXCL10	4	76949083	rs4859594	T	C	-0.0673	0.0117	0.4767	8.81e-09	14728	0.00225973	33.3566
GCST90274780	CXCL10	4	76955248	rs9994667	A	G	0.0746	0.0133	0.2529	2.03e-08	14742	0.00210298	31.038
GCST90274780	CXCL10	4	76988570	rs28564530	A	G	-0.0884	0.0144	0.7877	8.31e-10	14721	0.00261364	38.5945
GCST90274780	CXCL10	4	76999197	rs4859609	A	G	-0.0761	0.0131	0.7287	6.28e-09	14742	0.0022898	33.8016
GCST90274780	CXCL10	4	77131294	rs13111888	A	G	0.1196	0.0151	0.1942	2.37e-15	14296	0.00447681	66.231
GCST90274780	CXCL10	4	77134870	rs1465922	A	G	-0.0743	0.0121	0.6358	8.23e-10	14726	0.00255663	37.7506
GCST90274780	CXCL10	4	77147513	rs10004443	A	G	0.114	0.0163	0.1602	2.67e-12	14725	0.00349686	51.6825
GCST90274780	CXCL10	4	77150478	rs1828138	T	C	-0.1126	0.0165	0.844	8.84e-12	14725	0.00333867	49.3367
GCST90274780	CXCL10	4	77151017	rs34846125	A	C	-0.1154	0.0165	0.8442	2.67e-12	14725	0.00350312	51.7753
GCST90274780	CXCL10	4	77151474	rs1596116	T	C	0.1151	0.0165	0.1556	3.04e-12	14725	0.00348128	51.4513
GCST90274780	CXCL10	4	77152867	rs4859436	T	C	0.1155	0.0165	0.1556	2.56e-12	14725	0.00350551	51.8108
GCST90274780	CXCL10	4	77153420	rs4859641	A	G	-0.1148	0.0165	0.8447	3.46e-12	14725	0.0034577	51.1017
GCST90274780	CXCL10	4	77154196	rs35472515	A	G	-0.1168	0.0165	0.8446	1.45e-12	14725	0.00358111	52.9322
GCST90274780	CXCL10	4	77159717	rs1441920	A	G	-0.1571	0.0184	0.8775	1.37e-17	14735	0.00530598	78.5633
GCST90274780	CXCL10	4	77168444	rs78586815	A	G	0.158	0.0184	0.1223	8.93e-18	14740	0.00535941	79.3587
GCST90274780	CXCL10	4	77173914	rs13117238	A	C	0.0894	0.0152	0.1827	4.06e-09	14736	0.00238685	35.2376
GCST90274780	CXCL10	4	77174469	rs10856883	A	C	0.0964	0.0135	0.2469	9.28e-13	14744	0.00345587	51.0746
GCST90274780	CXCL10	4	77174662	rs4859648	A	G	-0.1454	0.0181	0.8733	9.5e-16	14734	0.00467842	69.2276
GCST90274780	CXCL10	4	77176897	rs12651582	T	C	0.1335	0.0179	0.1344	8.78e-14	14742	0.00414676	61.3278
GCST90274780	CXCL10	4	77180145	rs71607346	T	C	-0.1483	0.0183	0.8711	5.33e-16	14742	0.00493893	73.1017
GCST90274780	CXCL10	4	77181755	rs2869863	A	G	-0.1475	0.0183	0.8711	7.62e-16	14742	0.00488579	72.3112
GCST90274780	CXCL10	12	111932800	rs7137828	T	C	-0.1087	0.0133	0.5241	3.01e-16	11345	0.00589412	87.3233
GCST90274780	CXCL10	12	111973358	rs597808	A	G	0.1087	0.0133	0.477	3.01e-16	11344	0.00589534	87.3415
GCST90274780	CXCL10	12	112059557	rs11065979	T	C	0.0917	0.0118	0.4306	7.78e-15	14296	0.00412344	60.9815
GCST90274780	CXCL10	12	112072424	rs11065987	A	G	-0.086	0.0118	0.5835	3.14e-13	14296	0.00359487	53.1362
GCST90274780	CXCL10	12	112179471	rs4766897	T	C	0.0801	0.0132	0.332	1.29e-09	14295	0.00284583	42.0331
GCST90274780	CXCL10	12	112200150	rs2013002	T	C	0.0816	0.012	0.4151	1.05e-11	14296	0.00323329	47.7744
GCST90274780	CXCL10	12	112591686	rs17630235	A	G	0.0897	0.0136	0.4166	4.24e-11	11345	0.00391111	57.8291
GCST90274781	CXCL11	1	26395741	rs60141220	A	G	-0.0777	0.0165	0.1703	2.49e-06	13221	0.00170611	25.1449
GCST90274781	CXCL11	4	76916146	rs6827617	A	G	-0.1724	0.0118	0.6041	2.42e-48	14718	0.0142167	212.187
GCST90274781	CXCL11	4	76952018	rs12508110	A	C	-0.5613	0.0547	0.9843	1.05e-24	14736	0.00973749	144.677
GCST90274781	CXCL11	5	18009856	rs72747175	A	G	0.1535	0.0326	0.9608	2.49e-06	14730	0.00177487	26.16
GCST90274781	CXCL11	6	32011678	rs2894233	A	G	-0.2236	0.047	0.9724	1.96e-06	11917	0.00268366	39.591
GCST90274781	CXCL11	6	89498971	rs72925566	A	G	-0.0973	0.0185	0.1651	1.44e-07	11337	0.00260998	38.5011
GCST90274781	CXCL11	7	157911633	rs111787182	A	C	-0.1445	0.0314	0.951	4.19e-06	13224	0.001946	28.6873
GCST90274781	CXCL11	10	104343428	rs7475335	A	C	-0.0646	0.0124	0.3172	1.89e-07	14735	0.00180768	26.6446
GCST90274781	CXCL11	11	22351553	rs111848253	A	G	-0.1162	0.025	0.9044	3.35e-06	11538	0.00233486	34.4332
GCST90274781	CXCL11	11	83554112	rs10898158	A	G	0.0609	0.0121	0.6028	4.83e-07	14288	0.00177602	26.177
GCST90274781	CXCL11	14	30090297	rs529862022	A	C	0.1254	0.0274	0.1092	4.72e-06	10894	0.00305934	45.1502
GCST90274781	CXCL11	14	50775476	rs12433317	A	G	0.0571	0.012	0.4282	1.95e-06	14288	0.00159659	23.5282
GCST90274781	CXCL11	20	4795382	rs2245786	A	G	-0.0599	0.0131	0.6525	4.82e-06	14721	0.00162712	23.9788
GCST90274781	CXCL11	20	17839484	rs191536201	A	G	-0.3323	0.0684	0.0117	1.18e-06	11194	0.00255367	37.6684
GCST90274781	CXCL11	3	188015332	rs62291421	C	G	0.2674	0.0518	0.9763	2.44e-07	12305	0.00330891	48.8456
GCST90274781	CXCL11	4	76958774	rs115354596	T	C	-0.3855	0.045	0.0191	1.07e-17	14732	0.00556848	82.3879
GCST90274781	CXCL11	4	134362360	rs112884138	T	C	-0.0976	0.0209	0.0892	3.01e-06	14728	0.00154781	22.8082
GCST90274781	CXCL11	6	88561651	rs9351133	T	C	-0.0561	0.0122	0.6437	4.26e-06	14287	0.00144363	21.2708
GCST90274781	CXCL11	6	154177484	rs7750544	T	C	-0.0773	0.0164	0.165	2.44e-06	13644	0.00164649	24.2648
GCST90274781	CXCL11	7	101594247	rs75612655	T	C	0.5352	0.0705	0.0084	3.16e-14	12935	0.00477175	70.5434
GCST90274781	CXCL11	8	70982905	rs78632565	T	C	0.1082	0.0214	0.9152	4.28e-07	14722	0.00181717	26.7847
GCST90274781	CXCL11	8	96176796	rs7009937	T	C	0.1175	0.025	0.9321	2.6e-06	14288	0.00174758	25.7572
GCST90274781	CXCL11	10	17590681	rs4748380	T	C	0.0901	0.019	0.1188	2.12e-06	14732	0.00169969	25.0502
GCST90274781	CXCL11	10	64948684	rs10733789	T	C	-0.0815	0.0127	0.6875	1.39e-10	14287	0.00285409	42.1124
GCST90274781	CXCL11	12	111884608	rs3184504	T	C	0.1236	0.0132	0.4764	7.7e-21	11785	0.00762146	112.996
GCST90274781	CXCL11	17	34335694	rs7222922	T	C	-0.0882	0.0182	0.1205	1.26e-06	14726	0.00164888	24.3001
GCST90274782	CXCL5	3	56874033	rs7636889	A	G	-0.0768	0.0137	0.7593	2.07e-08	14733	0.00215597	31.7893
GCST90274782	CXCL5	3	183850210	rs146553494	A	G	0.1844	0.0377	0.0265	1e-06	14733	0.00175442	25.8582
GCST90274782	CXCL5	4	6891435	rs11734099	A	G	0.0769	0.0153	0.1845	5e-07	14731	0.00177952	26.2288
GCST90274782	CXCL5	6	54641812	rs77914035	A	G	-0.1174	0.0206	0.8675	1.2e-08	10893	0.00316848	46.7661
GCST90274782	CXCL5	8	106581528	rs6993770	A	T	-0.1058	0.0135	0.7312	4.61e-15	14288	0.00440014	65.0254
GCST90274782	CXCL5	9	100684757	rs3183927	A	G	-0.0619	0.0121	0.6436	3.13e-07	14725	0.00175778	25.9078
GCST90274782	CXCL5	9	136939992	rs10821552	A	C	-0.1132	0.0156	0.3353	3.97e-13	9841	0.00571192	84.5223
GCST90274782	CXCL5	13	53109423	rs140828666	A	G	-0.1474	0.0322	0.9544	4.7e-06	12401	0.00189113	27.8768
GCST90274782	CXCL5	16	88582345	rs59312158	A	G	-0.19	0.0385	0.0309	8.01e-07	13672	0.00216204	31.8791
GCST90274782	CXCL5	19	14764810	rs10403201	A	G	-0.0601	0.0127	0.2925	2.22e-06	14730	0.00149497	22.0284
GCST90274782	CXCL5	4	74879728	rs79026193	C	G	0.3602	0.0712	0.0106	4.21e-07	11926	0.00272142	40.1495
GCST90274782	CXCL5	4	74897105	rs6837786	C	G	0.0974	0.0125	0.6423	6.6e-15	14728	0.00435918	64.4174
GCST90274782	CXCL5	6	76351999	rs2647400	C	G	0.0631	0.013	0.2784	1.21e-06	14734	0.00159976	23.575
GCST90274782	CXCL5	10	65077994	rs7090111	C	G	-0.1734	0.0117	0.5834	1.08e-49	14735	0.0146155	218.227
GCST90274782	CXCL5	1	211477063	rs4279906	T	C	0.2082	0.042	0.0209	7.15e-07	14717	0.00177405	26.1479
GCST90274782	CXCL5	4	74863997	rs425535	T	C	0.5063	0.0181	0.1127	3.52e-172	14731	0.0512673	795.056
GCST90274782	CXCL5	8	144554731	rs2004100	T	C	0.0675	0.0147	0.2492	4.39e-06	13224	0.00170494	25.1277
GCST90274783	CXCL6	1	159175354	rs12075	A	G	0.0816	0.0115	0.5554	1.29e-12	14741	0.00328841	48.542
GCST90274783	CXCL6	4	74290159	rs186000650	A	G	0.4281	0.0872	0.0091	9.14e-07	10429	0.00330515	48.79
GCST90274783	CXCL6	4	74382863	rs4694174	A	T	-0.157	0.0336	0.0346	2.97e-06	14739	0.00164669	24.2678
GCST90274783	CXCL6	4	74519733	rs4694176	A	C	-0.0913	0.0121	0.4013	4.51e-14	14295	0.00400544	59.169
GCST90274783	CXCL6	4	74594043	rs10031141	A	G	-0.392	0.0119	0.594	1e-200	14296	0.0741165	1177.77
GCST90274783	CXCL6	4	74747433	rs3111698	A	C	-0.1271	0.0131	0.7312	2.95e-22	14736	0.00635019	94.0274
GCST90274783	CXCL6	4	74827702	rs79371536	A	G	0.3475	0.0624	0.0149	2.56e-08	13422	0.00354492	52.3419
GCST90274783	CXCL6	4	74839483	rs75971653	A	C	0.2203	0.0332	0.9572	3.23e-11	14732	0.00397654	58.7404
GCST90274783	CXCL6	4	74876667	rs75761808	A	G	0.2813	0.0403	0.0292	2.95e-12	14728	0.00448624	66.3034
GCST90274783	CXCL6	4	75080058	rs28814440	A	G	0.1241	0.0264	0.066	2.59e-06	14296	0.00189874	27.9892
GCST90274783	CXCL6	8	93838957	rs182381042	A	G	-0.3831	0.0799	0.0074	1.63e-06	12935	0.00215606	31.7906
GCST90274783	CXCL6	10	35485924	rs574432935	A	T	0.3432	0.0692	0.9894	7.07e-07	12778	0.0024706	36.44
GCST90274783	CXCL6	22	35739167	rs377588320	A	C	-0.3485	0.0719	0.9837	1.25e-06	10271	0.00389481	57.5283
GCST90274783	CXCL6	21	39099887	rs117109857	C	G	0.1897	0.0415	0.0242	4.85e-06	14743	0.00169958	25.0484
GCST90274783	CXCL6	1	211457870	rs4951518	T	G	-0.215	0.0457	0.9774	2.54e-06	11323	0.00204215	30.1076
GCST90274783	CXCL6	1	222149663	rs184103539	T	C	-0.1603	0.0351	0.039	4.95e-06	12841	0.00192613	28.3938
GCST90274783	CXCL6	4	73708520	rs78724900	T	G	0.1622	0.0343	0.9602	2.26e-06	14734	0.00201084	29.645
GCST90274783	CXCL6	4	74602553	rs79640485	T	C	-0.2245	0.0459	0.0228	1e-06	14744	0.00224585	33.1176
GCST90274783	CXCL6	4	74661204	rs181216093	T	C	-0.8975	0.0791	0.0073	7.73e-30	13465	0.0116745	173.797
GCST90274783	CXCL6	6	154000019	rs9371716	T	C	-0.0919	0.0193	0.1328	1.92e-06	12412	0.00194526	28.6764
GCST90274783	CXCL6	9	86683575	rs4877818	T	G	0.0625	0.0134	0.5188	3.1e-06	11538	0.00195036	28.7518
GCST90274783	CXCL6	12	111884608	rs3184504	T	C	0.0679	0.0131	0.4766	2.18e-07	11793	0.00230016	33.9202
GCST90274783	CXCL6	14	89402542	rs34080302	T	G	0.0605	0.0131	0.715	3.87e-06	14296	0.00149173	21.9807
GCST90274783	CXCL6	16	2222286	rs11547311	T	C	0.1285	0.0272	0.0649	2.31e-06	13232	0.00200419	29.5469
GCST90274784	CXCL9	4	76827946	rs1394919	A	C	-0.0716	0.0129	0.3045	2.85e-08	14287	0.0021714	32.05
GCST90274784	CXCL9	4	76847414	rs6841837	A	G	-0.098	0.0124	0.3084	2.72e-15	14716	0.00409686	60.5868
GCST90274784	CXCL9	4	76853723	rs4859568	A	C	-0.12	0.0129	0.2616	1.37e-20	14726	0.00556316	82.3927
GCST90274784	CXCL9	4	76893680	rs4859580	T	C	0.1299	0.0126	0.7248	6.38e-25	14733	0.00673155	99.8141
GCST90274784	CXCL9	4	76926721	rs79298906	T	C	-0.0848	0.0152	0.8375	2.42e-08	14727	0.00195731	28.8838
GCST90274784	CXCL9	4	76930776	rs4241577	A	C	-0.1419	0.0128	0.2629	1.47e-28	14724	0.0078039	115.84
GCST90274784	CXCL9	4	76968798	rs28897072	A	G	-0.1408	0.0128	0.2583	3.82e-28	14721	0.00759605	112.731
GCST90274784	CXCL9	4	76988570	rs28564530	A	G	0.1338	0.0139	0.7872	6.22e-22	14712	0.0059979	88.87
GCST90274784	CXCL9	4	77070290	rs1348204	A	G	0.0678	0.0115	0.3931	3.73e-09	14728	0.00219336	32.3748
GCST90274784	CXCL9	6	161181271	rs1084657	A	G	-0.109	0.0185	0.106	3.82e-09	14710	0.00225178	33.2391
GCST90274784	CXCL9	12	111973358	rs597808	A	G	0.0961	0.0132	0.4757	3.33e-13	11335	0.0046067	68.1615
GCST90274784	CXCL9	12	112007756	rs653178	T	C	-0.099	0.013	0.5243	2.63e-14	11784	0.00488893	72.3578
GCST90274784	CXCL9	12	112072424	rs11065987	A	G	-0.0756	0.0114	0.5847	3.32e-11	14287	0.00277567	40.9939
GCST90274784	CXCL9	12	112273499	rs11513729	T	C	0.0745	0.0117	0.4102	1.92e-10	14287	0.00268561	39.6602
GCST90274777	CST5	1	102420542	rs1536565	A	G	-0.1244	0.0264	0.9481	2.45e-06	14735	0.00152297	22.4417
GCST90274777	CST5	1	202185979	rs930735	A	G	0.0579	0.0114	0.547	3.8e-07	14734	0.00166139	24.4848
GCST90274777	CST5	2	233853187	rs72980022	A	G	0.0607	0.0126	0.2813	1.45e-06	14721	0.00148979	21.952
GCST90274777	CST5	4	23899510	rs13127297	A	G	0.0545	0.0117	0.4095	3.19e-06	14730	0.00143647	21.1652
GCST90274777	CST5	5	59193431	rs150547	A	C	0.0548	0.0119	0.4071	4.12e-06	14288	0.00144969	21.3602
GCST90274777	CST5	6	7051402	rs3889401	A	G	0.0885	0.0191	0.8624	3.6e-06	11759	0.00185885	27.4002
GCST90274777	CST5	6	146809314	rs62436191	A	G	0.1194	0.0234	0.0762	3.35e-07	14288	0.00200711	29.59
GCST90274777	CST5	6	168345756	rs9455923	A	G	0.0537	0.0115	0.4261	3.02e-06	14734	0.00141035	20.7798
GCST90274777	CST5	8	11713852	rs17154027	A	G	-0.0558	0.0121	0.6302	4e-06	14288	0.00145125	21.3833
GCST90274777	CST5	11	21963583	rs140505821	A	G	0.3276	0.0691	0.0089	2.13e-06	13381	0.00189333	27.9093
GCST90274777	CST5	11	34495358	rs4756151	A	C	-0.094	0.0172	0.1273	4.63e-08	14736	0.00196327	28.9423
GCST90274777	CST5	12	11341912	rs67595273	A	C	0.0883	0.0175	0.1693	4.52e-07	11537	0.00219307	32.3376
GCST90274777	CST5	12	117050587	rs4766797	A	G	-0.0574	0.0117	0.4935	9.3e-07	14288	0.0016471	24.2738
GCST90274777	CST5	20	23756613	rs4640452	A	G	0.3549	0.0117	0.3939	1e-200	14288	0.0601412	941.48
GCST90274777	CST5	20	23816680	rs115448696	A	C	0.2387	0.0397	0.968	1.83e-09	14288	0.00352988	52.1191
GCST90274777	CST5	20	23966403	rs142955409	A	G	-0.2666	0.051	0.0229	1.72e-07	12404	0.00318072	46.9472
GCST90274777	CST5	20	24088337	rs115545200	A	G	0.2316	0.0393	0.0227	3.79e-09	14736	0.00237991	35.0992
GCST90274777	CST5	20	51363052	rs697699	A	C	0.1098	0.0237	0.0675	3.61e-06	14288	0.0015177	22.3639
GCST90274777	CST5	22	37630079	rs77121303	A	G	-0.2516	0.0532	0.983	2.25e-06	13383	0.0021157	31.1943
GCST90274777	CST5	19	49206145	rs516316	C	G	0.0845	0.0115	0.4441	2.01e-13	14734	0.0035255	52.0542
GCST90274777	CST5	20	23404778	rs147988763	C	G	-0.2472	0.0356	0.969	3.82e-12	14727	0.00367124	54.2139
GCST90274777	CST5	20	23645826	rs8117359	C	G	-0.1914	0.0171	0.8718	4.41e-29	14724	0.00818877	121.476
GCST90274777	CST5	2	62640887	rs13397003	T	G	0.0701	0.0141	0.7748	6.64e-07	14732	0.00171484	25.2738
GCST90274777	CST5	5	96079646	rs139918398	T	C	0.3373	0.0676	0.0111	6.05e-07	13457	0.00249769	36.8405
GCST90274777	CST5	5	109366574	rs79359257	T	C	0.073	0.0156	0.8152	2.88e-06	14288	0.00160562	23.6614
GCST90274777	CST5	5	134512655	rs9327707	T	C	0.059	0.0118	0.3955	5.73e-07	14710	0.00166447	24.5302
GCST90274777	CST5	8	56143053	rs4507745	T	C	0.057	0.0122	0.6482	2.98e-06	13866	0.00148178	21.8338
GCST90274777	CST5	9	109490400	rs962720	T	C	0.0558	0.0119	0.5837	2.74e-06	14287	0.00151319	22.2974
GCST90274777	CST5	11	34860199	rs12294339	T	C	0.0702	0.0118	0.3671	2.7e-09	14726	0.00228994	33.7692
GCST90274777	CST5	12	2877641	rs12304698	T	C	0.0865	0.018	0.6766	1.54e-06	10894	0.00327442	48.3348
GCST90274777	CST5	12	11058117	rs11054069	T	C	0.1674	0.013	0.7421	6.07e-38	14724	0.0107264	159.529
GCST90274777	CST5	12	31381343	rs141192864	T	C	0.1016	0.0213	0.0812	1.84e-06	14728	0.00154026	22.6968
GCST90274777	CST5	15	63639644	rs67020211	T	G	0.079	0.0115	0.4609	6.44e-12	14734	0.00310142	45.7731
GCST90274777	CST5	18	3479423	rs60586299	T	C	-0.0654	0.0134	0.3077	1.06e-06	14288	0.00182225	26.8597
GCST90274777	CST5	18	24286681	rs470841	T	C	0.0568	0.0119	0.6369	1.81e-06	14736	0.00149219	21.9874
GCST90274777	CST5	20	23690972	rs80252498	T	C	-0.1216	0.0244	0.0701	6.24e-07	14288	0.00192775	28.4178
GCST90274777	CST5	20	23715485	rs4600728	T	G	-0.2841	0.0356	0.0328	1.46e-15	14735	0.00512109	75.7345
GCST90274777	CST5	20	23755235	rs112551078	T	C	-0.2578	0.0478	0.0238	6.92e-08	12935	0.00308824	45.5781
GCST90274777	CST5	20	23772601	rs145954828	T	C	-0.3233	0.0593	0.0186	4.98e-08	14288	0.00381593	56.3588
GCST90274777	CST5	20	23852463	rs62194756	T	C	0.2181	0.0192	0.1008	6.66e-30	14720	0.008623	127.974
GCST90274777	CST5	20	23898608	rs140675611	T	C	0.2815	0.0462	0.9694	1.11e-09	12792	0.00470123	69.4959
GCST90274777	CST5	20	23915336	rs145856484	T	C	-0.4514	0.0762	0.0143	3.14e-09	9960	0.00574426	85.0035
GCST90274777	CST5	20	23929099	rs112961631	T	C	0.5656	0.0476	0.0233	1.46e-32	12148	0.0145602	217.389
GCST90274777	CST5	20	23960568	rs2984257	T	C	0.4119	0.0283	0.0477	5.45e-48	14723	0.0154137	230.331
GCST90274777	CST5	20	23980270	rs56369379	T	G	-0.2207	0.0378	0.0305	5.26e-09	14736	0.0028806	42.5046
GCST90274777	CST5	20	24071731	rs141179525	T	C	-0.2583	0.0447	0.9784	7.54e-09	14735	0.00282	41.608
GCST90274777	CST5	20	24083855	rs76729883	T	G	0.3521	0.0346	0.0366	2.53e-24	14288	0.00874278	129.767
GCST90274777	CST5	20	24146378	rs2208014	T	C	-0.2588	0.0452	0.0212	1.03e-08	14288	0.00277964	41.0108
GCST90274777	CST5	20	24691928	rs4813529	T	G	-0.0726	0.012	0.3362	1.45e-09	14714	0.00235255	34.6946
GCST90274777	CST5	21	18049996	rs7275493	T	C	-0.0572	0.0119	0.6243	1.53e-06	14727	0.00153482	22.6165
GCST90274785	DNER	2	230231889	rs2302769	A	T	-0.0922	0.0116	0.473	1.89e-15	14287	0.00423803	62.6195
GCST90274785	DNER	2	230524733	rs11695483	A	G	-0.0888	0.0114	0.5311	6.73e-15	14724	0.00392747	58.0127
GCST90274785	DNER	2	230596917	rs62193248	A	T	0.213	0.0123	0.6507	3.5e-67	14287	0.0206238	309.828
GCST90274785	DNER	2	231009554	rs1365773	A	C	-0.0729	0.0131	0.7513	2.62e-08	14735	0.00198598	29.2778
GCST90274785	DNER	3	149275619	rs6440623	A	G	-0.1496	0.0326	0.942	4.45e-06	11779	0.00244552	36.0692
GCST90274785	DNER	18	3722038	rs1133851	A	G	-0.0664	0.0142	0.2533	2.92e-06	14286	0.00166781	24.5795
GCST90274785	DNER	2	230309810	rs35565740	C	G	-0.1557	0.0142	0.2368	5.64e-28	14287	0.00876248	130.062
GCST90274785	DNER	7	152385669	rs117343254	C	G	-0.1281	0.0274	0.942	2.94e-06	14287	0.00179311	26.4294
GCST90274785	DNER	11	119661317	rs10892466	C	G	0.0808	0.0175	0.1236	3.89e-06	14732	0.0014144	20.8396
GCST90274785	DNER	21	42536246	rs6517655	C	G	0.0757	0.0129	0.289	4.41e-09	14287	0.00235499	34.7308
GCST90274785	DNER	2	41864408	rs10191831	T	C	-0.0591	0.0125	0.4361	2.27e-06	12403	0.00171788	25.3187
GCST90274785	DNER	3	139639117	rs9289590	T	C	-0.0652	0.0142	0.7033	4.4e-06	12404	0.00177412	26.149
GCST90274785	DNER	4	103188709	rs13107325	T	C	0.1066	0.0233	0.0697	4.76e-06	14732	0.00147367	21.7141
GCST90274785	DNER	12	31458615	rs116179073	T	C	-0.2481	0.0537	0.0138	3.84e-06	13800	0.00167544	24.692
GCST90274785	DNER	14	69282887	rs194746	T	C	0.0528	0.0112	0.4849	2.43e-06	14723	0.00139265	20.5186
GCST90274785	DNER	14	95752666	rs75685422	T	C	0.0879	0.0186	0.1139	2.29e-06	14287	0.0015596	22.9823
GCST90274785	DNER	17	47247257	rs28689968	T	C	0.0918	0.0184	0.1074	6.07e-07	14733	0.00161576	23.8111
GCST90274785	DNER	21	28101979	rs9967959	T	G	0.0718	0.0152	0.1718	2.32e-06	14731	0.00146702	21.616
GCST90274785	DNER	21	33319014	rs9636860	T	C	0.0906	0.0187	0.1029	1.27e-06	14717	0.00151545	22.3307
GCST90274785	DNER	21	42616731	rs2837982	T	C	-0.0691	0.0125	0.6806	3.24e-08	14286	0.00207593	30.6067
GCST90274764	CCL11	1	159175354	rs12075	A	G	0.0749	0.0114	0.5547	5.03e-11	14731	0.00277143	40.8894
GCST90274764	CCL11	3	43192055	rs78064488	A	G	0.1503	0.0304	0.043	7.65e-07	14286	0.00185921	27.4055
GCST90274764	CCL11	4	104507060	rs139597204	A	C	-0.3374	0.0714	0.0128	2.3e-06	12303	0.00287697	42.451
GCST90274764	CCL11	5	118058126	rs6894241	A	C	-0.0656	0.0137	0.2333	1.68e-06	14715	0.00153949	22.6855
GCST90274764	CCL11	7	75495667	rs757973	A	G	0.2002	0.0205	0.09	1.58e-22	14713	0.00656511	97.2308
GCST90274764	CCL11	8	11700967	rs73209015	A	T	-0.0913	0.0189	0.1104	1.36e-06	14728	0.00163733	24.1295
GCST90274764	CCL11	11	24773107	rs1564995	A	G	-0.0609	0.0131	0.6155	3.34e-06	14286	0.00175545	25.8734
GCST90274764	CCL11	12	105757994	rs35543857	A	G	-0.1138	0.0244	0.9282	3.1e-06	14286	0.00172616	25.4409
GCST90274764	CCL11	17	12254722	rs554698477	A	G	0.1063	0.0226	0.8771	2.56e-06	10894	0.00243611	35.9301
GCST90274764	CCL11	21	39593226	rs9976282	A	G	-0.1678	0.0345	0.0333	1.15e-06	14722	0.0018128	26.7202
GCST90274764	CCL11	22	45003109	rs73171545	A	G	-0.0861	0.0187	0.1199	4.14e-06	14286	0.00156454	23.0552
GCST90274764	CCL11	18	1508223	rs55843637	C	G	0.0555	0.0121	0.5296	4.5e-06	14286	0.00153473	22.6152
GCST90274764	CCL11	19	37955248	rs2112920	C	G	0.0817	0.016	0.8362	3.29e-07	14286	0.00182851	26.9522
GCST90274764	CCL11	3	42858545	rs75883712	T	C	-0.1243	0.0192	0.1083	9.55e-11	14286	0.00298414	44.0371
GCST90274764	CCL11	3	42906116	rs2228467	T	C	-0.3316	0.0225	0.9289	3.69e-49	14733	0.0145244	216.847
GCST90274764	CCL11	3	43278413	rs4504148	T	C	-0.0845	0.0159	0.8427	1.07e-07	14720	0.00189298	27.9042
GCST90274764	CCL11	3	46250348	rs1491961	T	C	0.0931	0.0134	0.2587	3.71e-12	14286	0.00332445	49.0758
GCST90274764	CCL11	8	9386897	rs4841168	T	G	0.0651	0.0137	0.3165	2.02e-06	14286	0.0018336	27.0273
GCST90274764	CCL11	10	128183195	rs79432525	T	G	0.1929	0.0422	0.9754	4.85e-06	14247	0.00178572	26.3202
GCST90274764	CCL11	11	95274487	rs34536806	T	G	0.1017	0.0208	0.9023	1.01e-06	14286	0.00182355	26.8789
GCST90274764	CCL11	16	24006879	rs114744647	T	C	0.2107	0.0451	0.9774	2.99e-06	14730	0.00196128	28.913
GCST90274764	CCL11	16	80051931	rs9940390	T	C	-0.0818	0.0133	0.7358	7.73e-10	14286	0.00260153	38.3762
GCST90274764	CCL11	17	32619052	rs79722574	T	C	-0.1215	0.0156	0.167	6.78e-15	14720	0.00410718	60.6782
GCST90274764	CCL11	20	49033630	rs139476527	T	G	0.2826	0.0606	0.0125	3.11e-06	12933	0.00197161	29.0656
GCST90274758	EIF4EBP1	1	240804510	rs10926313	A	G	-0.0884	0.0175	0.8334	4.39e-07	14288	0.00217002	31.9969
GCST90274758	EIF4EBP1	4	187158034	rs3733402	A	G	-0.1305	0.0116	0.5102	2.32e-29	14736	0.00851158	126.306
GCST90274758	EIF4EBP1	20	44566861	rs137887001	C	G	0.2235	0.0486	0.9827	4.25e-06	14288	0.00169845	25.0318
GCST90274758	EIF4EBP1	1	80975190	rs356283	T	G	0.0588	0.0123	0.6475	1.75e-06	14730	0.00157828	23.2579
GCST90274758	EIF4EBP1	2	38198906	rs76686678	T	G	0.2607	0.0521	0.015	5.62e-07	14730	0.00200835	29.6083
GCST90274758	EIF4EBP1	3	186455546	rs5030072	T	C	0.0594	0.0119	0.5711	5.99e-07	14716	0.00172851	25.4756
GCST90274758	EIF4EBP1	5	176842474	rs2731672	T	C	0.0926	0.0152	0.2679	1.11e-09	11783	0.00336353	49.6546
GCST90274758	EIF4EBP1	7	17594314	rs6963617	T	C	0.0754	0.0142	0.2938	1.1e-07	14288	0.00235913	34.792
GCST90274758	EIF4EBP1	11	68921211	rs10792025	T	C	-0.0593	0.0124	0.3383	1.73e-06	14727	0.00157435	23.2
GCST90274758	EIF4EBP1	12	23923166	rs181095999	T	C	-0.2226	0.0474	0.0227	2.65e-06	14736	0.00219854	32.4184
GCST90274758	EIF4EBP1	16	84586319	rs114302245	T	C	0.0791	0.0169	0.358	2.86e-06	10894	0.00287608	42.4378
GCST90274758	EIF4EBP1	17	15470414	rs2856226	T	C	-0.0995	0.0214	0.8975	3.33e-06	12404	0.00182152	26.849
GCST90274787	FGF19	1	85295202	rs12407505	A	G	-0.1614	0.0352	0.9664	4.53e-06	14735	0.00169174	24.9327
GCST90274787	FGF19	1	100098055	rs834971	A	G	-0.0614	0.0128	0.3002	1.61e-06	14728	0.00158399	23.3422
GCST90274787	FGF19	3	74674996	rs574352299	A	G	0.2371	0.0482	0.9755	8.69e-07	10894	0.00268712	39.6421
GCST90274787	FGF19	3	132162249	rs112126444	A	G	-0.0927	0.0199	0.1012	3.19e-06	14735	0.00156327	23.0364
GCST90274787	FGF19	4	39457617	rs13103023	A	G	0.0837	0.0124	0.3415	1.48e-11	14296	0.00315085	46.505
GCST90274787	FGF19	8	59382715	rs7005978	A	G	-0.1055	0.0123	0.3458	9.72e-18	14744	0.00503582	74.4671
GCST90274787	FGF19	9	18148302	rs79110990	A	G	0.073	0.0156	0.1762	2.88e-06	14295	0.00154705	22.797
GCST90274787	FGF19	9	84435749	rs35836706	A	G	0.2151	0.0456	0.0203	2.39e-06	14734	0.00184035	27.127
GCST90274787	FGF19	12	76644195	rs142067135	A	G	-0.2295	0.0492	0.0198	3.09e-06	13809	0.00204444	30.1415
GCST90274787	FGF19	12	91080475	rs10777251	A	G	-0.0767	0.0166	0.1923	3.83e-06	12411	0.00182747	26.9368
GCST90274787	FGF19	19	5851801	rs2306969	A	G	0.0674	0.0141	0.2338	1.75e-06	14739	0.00162756	23.9853
GCST90274787	FGF19	9	136095770	rs11244038	C	G	0.1199	0.0247	0.0898	1.21e-06	11786	0.00235007	34.6581
GCST90274787	FGF19	5	54847098	rs12520287	T	C	-0.1014	0.0221	0.9175	4.47e-06	14296	0.00155656	22.9374
GCST90274787	FGF19	6	168606201	rs12110436	T	C	-0.136	0.0297	0.0418	4.67e-06	14743	0.00148163	21.8316
GCST90274787	FGF19	7	17445553	rs145274424	T	C	0.1992	0.0421	0.9777	2.23e-06	14735	0.00173029	25.5019
GCST90274787	FGF19	7	101569302	rs2906655	T	C	-0.0623	0.0135	0.2503	3.93e-06	14743	0.00145665	21.4629
GCST90274787	FGF19	11	5610048	rs191522330	T	C	0.2325	0.0488	0.9812	1.89e-06	14738	0.0019943	29.4008
GCST90274787	FGF19	11	114495920	rs1671812	T	C	0.0621	0.0132	0.6316	2.54e-06	12412	0.00179463	26.4519
GCST90274787	FGF19	12	108147245	rs76708593	T	C	0.1024	0.0222	0.9158	3.98e-06	14296	0.00161712	23.8312
GCST90274787	FGF19	13	85357827	rs17326790	T	C	0.2161	0.0471	0.0209	4.47e-06	14741	0.00191123	28.1738
GCST90274787	FGF19	15	59188192	rs117398067	T	C	0.2583	0.0564	0.0178	4.65e-06	14744	0.00233291	34.4044
GCST90274787	FGF19	19	49206172	rs516246	T	C	-0.1661	0.0118	0.445	5.31e-45	14744	0.0136277	203.274
GCST90274788	FGF21	1	203746507	rs145127946	A	G	-0.1747	0.036	0.037	1.22e-06	14295	0.00217492	32.0694
GCST90274788	FGF21	7	73030175	rs13229619	A	G	-0.1609	0.0176	0.1297	6.13e-20	14743	0.00584455	86.4964
GCST90274788	FGF21	8	9173209	rs7012637	A	G	-0.0605	0.012	0.4812	4.61e-07	14295	0.00182754	26.9378
GCST90274788	FGF21	10	127847758	rs188758663	A	G	-0.3801	0.0749	0.0104	3.88e-07	11668	0.00297385	43.8847
GCST90274788	FGF21	12	47198899	rs2429473	A	C	-0.0812	0.0147	0.795	3.32e-08	14295	0.00214913	31.6883
GCST90274788	FGF21	18	72826607	rs72965996	A	G	-0.2215	0.0444	0.031	6.08e-07	13808	0.00294756	43.4957
GCST90274788	FGF21	19	49260677	rs838131	A	C	0.1627	0.013	0.501	6.15e-36	14294	0.0132356	197.347
GCST90274788	FGF21	1	216837226	rs10495032	T	G	-0.1557	0.0318	0.0383	9.77e-07	14720	0.00178585	26.3223
GCST90274788	FGF21	2	27730940	rs1260326	T	C	0.1323	0.0119	0.3977	1.03e-28	14730	0.00838529	124.416
GCST90274788	FGF21	2	33655482	rs74907602	T	C	0.1701	0.0362	0.0347	2.62e-06	14295	0.00193834	28.5742
GCST90274788	FGF21	3	11689679	rs7610704	T	C	-0.0568	0.012	0.4644	2.21e-06	14295	0.00160494	23.6515
GCST90274788	FGF21	5	55882435	rs4700382	T	C	-0.063	0.0136	0.2698	3.62e-06	14295	0.00156385	23.045
GCST90274788	FGF21	5	84356011	rs60277384	T	C	-0.0881	0.019	0.8922	3.54e-06	14742	0.00149301	21.9995
GCST90274788	FGF21	11	76480255	rs12290350	T	C	-0.0689	0.0145	0.2168	2.02e-06	14295	0.00161213	23.7576
GCST90274788	FGF21	21	33860969	rs142603673	T	C	-0.2352	0.0455	0.0232	2.35e-07	14252	0.00250725	36.9819
GCST90274789	FGF23	4	124325226	rs11930290	A	T	-0.1845	0.0389	0.9748	2.11e-06	12848	0.00167239	24.6472
GCST90274789	FGF23	5	146629145	rs34551523	A	G	0.1704	0.0348	0.0295	9.75e-07	14730	0.0016626	24.5025
GCST90274789	FGF23	5	176814656	rs33921462	A	G	-0.0653	0.0135	0.2766	1.32e-06	14287	0.00170642	25.1495
GCST90274789	FGF23	6	31175118	rs181409232	A	C	-0.2224	0.0479	0.0191	3.43e-06	12846	0.00185335	27.319
GCST90274789	FGF23	6	81343345	rs12195292	A	G	-0.0768	0.0166	0.8634	3.72e-06	14710	0.00139128	20.4985
GCST90274789	FGF23	11	106531034	rs118177380	A	G	0.2362	0.0507	0.0187	3.18e-06	14287	0.00204754	30.1873
GCST90274789	FGF23	12	4479549	rs7955866	A	G	-0.0959	0.0178	0.1141	7.14e-08	14719	0.00185925	27.4061
GCST90274789	FGF23	14	22607677	rs75338333	A	G	-0.1085	0.0235	0.8871	3.89e-06	10893	0.00235807	34.7762
GCST90274789	FGF23	20	52731402	rs6127099	A	T	0.0907	0.0134	0.706	1.3e-11	14287	0.00341505	50.4178
GCST90274789	FGF23	22	18002038	rs368215473	A	G	0.1228	0.0257	0.0941	1.77e-06	9397	0.00257097	37.9241
GCST90274789	FGF23	2	190446541	rs3811621	C	G	0.1163	0.0131	0.2897	6.82e-19	14286	0.00556647	82.3579
GCST90274789	FGF23	7	12540548	rs370203222	C	G	0.1059	0.0222	0.1002	1.84e-06	11759	0.00202225	29.8137
GCST90274789	FGF23	1	146522722	rs671205	T	C	0.0708	0.0136	0.7502	1.93e-07	14287	0.00187874	27.6939
GCST90274789	FGF23	2	121962947	rs6753743	T	G	0.0941	0.0185	0.8733	3.65e-07	14287	0.00195952	28.887
GCST90274789	FGF23	4	40142535	rs794007	T	C	0.0685	0.0144	0.2406	1.97e-06	12844	0.00171466	25.2711
GCST90274789	FGF23	16	83137317	rs11150539	T	C	-0.056	0.0119	0.4938	2.53e-06	14287	0.00156776	23.1027
GCST90274789	FGF23	22	22238107	rs35590112	T	C	0.0803	0.0166	0.1851	1.32e-06	12386	0.00194523	28.676
GCST90274790	FGF5	1	101733215	rs9433760	A	G	0.1023	0.0224	0.0841	4.95e-06	11788	0.00161222	23.759
GCST90274790	FGF5	2	45095097	rs11674185	A	G	-0.0586	0.0128	0.364	4.69e-06	11787	0.00158995	23.4302
GCST90274790	FGF5	2	241614719	rs369482528	A	G	-0.0988	0.0213	0.1585	3.51e-06	8813	0.00260392	38.4115
GCST90274790	FGF5	4	70058335	rs4326078	A	C	-0.0728	0.015	0.2193	1.21e-06	11789	0.00181474	26.7489
GCST90274790	FGF5	4	80968240	rs62298642	A	G	0.1131	0.0207	0.8677	4.66e-08	11341	0.00293687	43.3374
GCST90274790	FGF5	4	81192363	rs3796605	A	G	0.1629	0.0283	0.9341	8.6e-09	11782	0.00326701	48.2251
GCST90274790	FGF5	4	81311647	rs36152142	A	C	-0.1724	0.0349	0.9355	7.82e-07	9461	0.00358681	52.9627
GCST90274790	FGF5	4	81421658	rs28450953	A	T	0.1523	0.0246	0.9262	5.98e-10	11776	0.00317096	46.8028
GCST90274790	FGF5	4	81426377	rs76746163	A	G	-0.2569	0.0336	0.0501	2.08e-14	11341	0.00628165	93.0062
GCST90274790	FGF5	4	81483998	rs111292917	A	G	0.4653	0.0744	0.0146	4e-10	11341	0.00622962	92.231
GCST90274790	FGF5	4	81817429	rs62302222	A	T	0.1406	0.0289	0.0656	1.14e-06	11341	0.00242347	35.7431
GCST90274790	FGF5	4	89826360	rs13124775	A	G	-0.0823	0.0177	0.1759	3.32e-06	11341	0.0019637	28.9488
GCST90274790	FGF5	6	89057163	rs148797749	A	G	-0.1705	0.0361	0.036	2.32e-06	11785	0.00201771	29.7466
GCST90274790	FGF5	8	106471400	rs150524893	A	G	0.2554	0.0552	0.9848	3.71e-06	11298	0.00195283	28.7881
GCST90274790	FGF5	8	143464103	rs77210320	A	T	0.1673	0.0356	0.9648	2.61e-06	11786	0.00190109	28.024
GCST90274790	FGF5	9	1354486	rs1412253	A	G	-0.0909	0.0192	0.8798	2.2e-06	11778	0.00174762	25.7577
GCST90274790	FGF5	12	48680454	rs112790107	A	G	0.509	0.1062	0.006	1.64e-06	9845	0.00309032	45.6088
GCST90274790	FGF5	16	62005709	rs56391958	A	G	-0.1197	0.0249	0.0816	1.53e-06	11341	0.00214754	31.6647
GCST90274790	FGF5	18	14708913	rs192746810	A	G	-0.1842	0.0395	0.0464	3.11e-06	11341	0.00300257	44.3099
GCST90274790	FGF5	9	14636946	rs10961630	C	G	0.0615	0.0132	0.5466	3.18e-06	11341	0.0018747	27.6342
GCST90274790	FGF5	1	109814880	rs4970834	T	C	-0.0729	0.0155	0.2041	2.56e-06	11786	0.00172658	25.4471
GCST90274790	FGF5	1	216050785	rs11120686	T	C	-0.0599	0.0127	0.6038	2.4e-06	11786	0.00171669	25.3011
GCST90274790	FGF5	2	144875473	rs148332905	T	C	0.2883	0.0608	0.0166	2.12e-06	11341	0.00271367	40.0349
GCST90274790	FGF5	2	229871311	rs189846846	T	C	-0.3042	0.0659	0.0146	3.91e-06	9980	0.00266265	39.2801
GCST90274790	FGF5	4	81139104	rs7687973	T	C	0.1596	0.0156	0.7656	1.44e-24	11341	0.0091423	135.752
GCST90274790	FGF5	4	81155659	rs62300380	T	C	-0.3316	0.0711	0.0145	3.1e-06	11341	0.00314256	46.3823
GCST90274790	FGF5	4	81157703	rs1902859	T	C	-0.439	0.0125	0.6404	1e-200	11786	0.0887626	1433.18
GCST90274790	FGF5	4	81192260	rs115970000	T	C	0.5657	0.0887	0.9903	1.8e-10	8714	0.0061481	91.0166
GCST90274790	FGF5	4	81208972	rs33974020	T	C	0.2632	0.0499	0.9778	1.33e-07	11341	0.00300749	44.3827
GCST90274790	FGF5	4	81468085	rs72659865	T	C	-0.2964	0.0572	0.9693	2.2e-07	8294	0.00522857	77.3323
GCST90274790	FGF5	6	39710570	rs305897	T	C	0.1185	0.0249	0.0828	1.95e-06	11341	0.00213285	31.4478
GCST90274790	FGF5	9	7476426	rs117253850	T	C	0.2266	0.0453	0.0223	5.67e-07	11781	0.00223903	33.0168
GCST90274790	FGF5	9	133305614	rs12005489	T	C	0.1509	0.0322	0.0458	2.78e-06	10725	0.00199028	29.3413
GCST90274790	FGF5	11	75754620	rs624605	T	G	0.0619	0.0133	0.4196	3.25e-06	11341	0.00186627	27.5098
GCST90274790	FGF5	13	62078600	rs66613644	T	C	-0.0826	0.0165	0.1699	5.56e-07	11787	0.00192448	28.3695
GCST90274791	FLT3LG	1	159890969	rs55633025	A	G	0.0725	0.0129	0.4738	1.91e-08	12404	0.00262091	38.6628
GCST90274791	FLT3LG	3	128209042	rs75651399	A	G	-0.2581	0.0522	0.0187	7.64e-07	14286	0.00244483	36.059
GCST90274791	FLT3LG	3	141150026	rs7625643	A	G	0.0611	0.0129	0.5605	2.18e-06	12404	0.00183928	27.1111
GCST90274791	FLT3LG	3	170851052	rs61792394	A	G	-0.1569	0.0338	0.9624	3.45e-06	14286	0.00178164	26.26
GCST90274791	FLT3LG	3	174538630	rs537837728	A	T	-0.5964	0.1292	0.9939	3.91e-06	8911	0.00431298	63.7318
GCST90274791	FLT3LG	4	20519864	rs575588389	A	G	-0.0904	0.0192	0.8501	2.5e-06	12129	0.00208276	30.7076
GCST90274791	FLT3LG	4	57902945	rs1277312	A	T	0.0539	0.0117	0.4587	4.09e-06	14719	0.00144269	21.257
GCST90274791	FLT3LG	4	105806108	rs144317085	A	T	0.2206	0.0324	0.9647	9.85e-12	14722	0.00331442	48.9273
GCST90274791	FLT3LG	5	1282319	rs7726159	A	C	-0.1191	0.0128	0.3326	1.34e-20	14733	0.00629741	93.241
GCST90274791	FLT3LG	6	91008027	rs6925032	A	C	0.0676	0.0128	0.326	1.28e-07	14286	0.00200817	29.6057
GCST90274791	FLT3LG	7	3914756	rs28533776	A	G	-0.0749	0.0147	0.1924	3.48e-07	14731	0.00174339	25.6953
GCST90274791	FLT3LG	9	10640144	rs57191857	A	G	-0.1429	0.0299	0.9571	1.76e-06	14734	0.00167691	24.7138
GCST90274791	FLT3LG	11	108311965	rs11212636	A	G	-0.0772	0.0117	0.4171	4.16e-11	14723	0.002898	42.7622
GCST90274791	FLT3LG	11	113982321	rs73000965	A	T	0.0588	0.0125	0.3111	2.55e-06	14731	0.00148197	21.8367
GCST90274791	FLT3LG	13	22820299	rs951902	A	T	0.128	0.0267	0.9443	1.63e-06	14286	0.00172352	25.4019
GCST90274791	FLT3LG	13	28393672	rs1616483	A	G	-0.057	0.0124	0.6316	4.29e-06	14286	0.00151196	22.2792
GCST90274791	FLT3LG	13	28455266	rs9554186	A	T	0.0821	0.0128	0.3602	1.42e-10	14286	0.00310674	45.8518
GCST90274791	FLT3LG	13	28556884	rs61944045	A	C	0.0564	0.0121	0.3596	3.14e-06	14728	0.00146507	21.5872
GCST90274791	FLT3LG	14	51156734	rs72681653	A	G	0.1302	0.0266	0.9447	9.84e-07	14734	0.00177121	26.1061
GCST90274791	FLT3LG	19	49979398	rs17272847	A	G	0.1179	0.022	0.0907	8.36e-08	13222	0.00229283	33.812
GCST90274791	FLT3LG	2	8442736	rs186975	C	G	0.0554	0.0119	0.382	3.23e-06	14703	0.00144911	21.3517
GCST90274791	FLT3LG	2	65602149	rs1866051	T	C	-0.0746	0.0115	0.4771	8.76e-11	14732	0.00277674	40.968
GCST90274791	FLT3LG	3	128381886	rs7624160	T	G	-0.1061	0.0119	0.6093	4.84e-19	14719	0.00535964	79.2813
GCST90274791	FLT3LG	4	55408999	rs218265	T	C	0.0833	0.016	0.8361	1.93e-07	14731	0.00190177	28.034
GCST90274791	FLT3LG	5	6289394	rs1379304	T	C	0.0603	0.0127	0.3741	2.05e-06	14286	0.00170278	25.0957
GCST90274791	FLT3LG	6	18758144	rs139721800	T	C	0.0959	0.0202	0.9089	2.06e-06	14715	0.00152301	22.4422
GCST90274791	FLT3LG	6	41985436	rs9381118	T	C	0.0643	0.0136	0.2577	2.27e-06	14285	0.00158178	23.3096
GCST90274791	FLT3LG	6	77907355	rs6453962	T	C	-0.0559	0.0117	0.4699	1.77e-06	14732	0.00155674	22.9401
GCST90274791	FLT3LG	9	243950	rs192857133	T	C	0.1812	0.0386	0.026	2.68e-06	14727	0.00166295	24.5077
GCST90274791	FLT3LG	9	94348687	rs12338549	T	C	-0.0851	0.0186	0.1096	4.76e-06	14719	0.00141346	20.8257
GCST90274791	FLT3LG	10	101403323	rs185979634	T	C	0.1483	0.0306	0.9513	1.26e-06	12847	0.00203779	30.0432
GCST90274791	FLT3LG	10	103786392	rs7905021	T	C	0.0688	0.015	0.8102	4.5e-06	14732	0.00145578	21.4501
GCST90274791	FLT3LG	10	105509902	rs80056983	T	C	-0.0858	0.0181	0.1187	2.13e-06	14286	0.00154021	22.696
GCST90274791	FLT3LG	11	62294309	rs141117375	T	C	-0.1519	0.0331	0.0364	4.45e-06	14286	0.00161862	23.8533
GCST90274791	FLT3LG	13	28595940	rs188175496	T	C	-0.2181	0.0425	0.029	2.87e-07	14716	0.00267891	39.5207
GCST90274791	FLT3LG	13	28604007	rs76428106	T	C	-1.1019	0.0524	0.9832	3.59e-98	13799	0.0401112	614.817
GCST90274791	FLT3LG	18	70532840	rs10164255	T	G	0.0556	0.0121	0.408	4.33e-06	14729	0.00149335	22.0045
GCST90274791	FLT3LG	20	4261712	rs142870956	T	C	-0.4307	0.0883	0.0075	1.07e-06	11952	0.00276167	40.745
GCST90274791	FLT3LG	20	30439298	rs78429945	T	G	0.0884	0.016	0.1818	3.29e-08	14286	0.00232481	34.2847
GCST90274791	FLT3LG	20	32029439	rs293721	T	C	-0.1181	0.025	0.0677	2.31e-06	14286	0.00176065	25.9502
GCST90274778	CX3CL1	1	6532317	rs114359340	A	G	-0.1881	0.0405	0.9747	3.41e-06	13651	0.00174501	25.7193
GCST90274778	CX3CL1	1	172099857	rs77915710	A	G	-0.1436	0.0304	0.0402	2.32e-06	14742	0.00159128	23.4498
GCST90274778	CX3CL1	2	113835522	rs11682107	A	G	-0.0675	0.0126	0.5568	8.45e-08	12412	0.00224873	33.1601
GCST90274778	CX3CL1	3	39307162	rs3732378	A	G	0.0941	0.0154	0.1671	9.94e-10	14740	0.00246478	36.3539
GCST90274778	CX3CL1	4	179539497	rs980364	A	G	0.1479	0.0301	0.9343	8.94e-07	9902	0.00268546	39.6175
GCST90274778	CX3CL1	4	182267341	rs74949885	A	C	-0.1591	0.0338	0.0341	2.51e-06	14722	0.00166747	24.5744
GCST90274778	CX3CL1	4	187139939	rs12331618	A	G	-0.0582	0.0114	0.4914	3.3e-07	14729	0.00169312	24.9531
GCST90274778	CX3CL1	5	118880310	rs78912466	A	T	-0.3085	0.0661	0.0096	3.05e-06	13808	0.00180977	26.6753
GCST90274778	CX3CL1	7	30524015	rs2736723	A	T	0.0597	0.012	0.4243	6.52e-07	14295	0.0017412	25.6629
GCST90274778	CX3CL1	8	26741279	rs56397903	A	G	0.1968	0.0424	0.9744	3.46e-06	14743	0.00193222	28.4838
GCST90274778	CX3CL1	9	88885541	rs571946532	A	C	-0.2404	0.0512	0.981	2.66e-06	11768	0.00215438	31.7658
GCST90274778	CX3CL1	12	41381284	rs712137	A	C	0.0563	0.012	0.6601	2.71e-06	14737	0.00142235	20.9569
GCST90274778	CX3CL1	12	79905558	rs10778675	A	C	0.0792	0.0158	0.1687	5.37e-07	14295	0.00175935	25.931
GCST90274778	CX3CL1	15	85657494	rs117698194	A	G	-0.1996	0.0432	0.0224	3.83e-06	13859	0.00174486	25.717
GCST90274778	CX3CL1	16	57306098	rs11644697	A	G	0.1663	0.0262	0.0526	2.19e-10	14740	0.00275635	40.6662
GCST90274778	CX3CL1	16	57536443	rs111443964	A	G	-0.1321	0.0259	0.0544	3.39e-07	14738	0.00179532	26.4621
GCST90274778	CX3CL1	2	44117788	rs111472651	C	G	-0.1191	0.0248	0.9355	1.57e-06	14728	0.00171182	25.2291
GCST90274778	CX3CL1	3	1260482	rs1976172	C	G	-0.0569	0.012	0.3525	2.12e-06	14732	0.00147793	21.7769
GCST90274778	CX3CL1	16	57412802	rs671623	C	G	0.2041	0.0118	0.424	4.99e-67	14295	0.0203472	305.586
GCST90274778	CX3CL1	20	52569781	rs73137770	C	G	0.2442	0.0529	0.9812	3.91e-06	13808	0.00220007	32.441
GCST90274778	CX3CL1	3	70136592	rs35026817	T	G	0.0633	0.0122	0.3327	2.12e-07	14740	0.00177914	26.2232
GCST90274778	CX3CL1	5	120396066	rs13167439	T	C	-0.0903	0.0193	0.89	2.89e-06	14295	0.00159657	23.5279
GCST90274778	CX3CL1	5	176839890	rs2731674	T	G	-0.0681	0.0128	0.274	1.04e-07	14740	0.00184506	27.1966
GCST90274778	CX3CL1	6	31316281	rs9265986	T	C	0.0688	0.013	0.2718	1.21e-07	14743	0.00187373	27.6199
GCST90274778	CX3CL1	6	32418018	rs6937696	T	C	-0.0811	0.012	0.651	1.4e-11	14742	0.00298867	44.1041
GCST90274778	CX3CL1	9	136155000	rs635634	T	C	-0.1145	0.0166	0.1884	5.29e-12	11792	0.00400926	59.2257
GCST90274778	CX3CL1	14	85801666	rs530057572	T	G	-0.2257	0.0491	0.979	4.29e-06	12127	0.00209457	30.8821
GCST90274778	CX3CL1	16	57441937	rs117310737	T	C	-0.2678	0.0522	0.0162	2.89e-07	14295	0.00228598	33.7107
GCST90274792	GDNF	1	199872965	rs199503547	A	T	0.1128	0.0219	0.8739	2.6e-07	10894	0.0028043	41.3757
GCST90274792	GDNF	2	208746333	rs144181640	A	T	0.3366	0.0697	0.9898	1.37e-06	13988	0.00228774	33.7366
GCST90274792	GDNF	5	37868088	rs11740708	A	G	-0.3888	0.0198	0.0906	7.56e-86	14710	0.0249095	375.856
GCST90274792	GDNF	5	37888202	rs2973101	A	C	0.4887	0.0529	0.0162	2.51e-20	14288	0.00761266	112.864
GCST90274792	GDNF	5	37918839	rs2194229	A	T	-0.1683	0.0179	0.1296	5.34e-21	14288	0.00639031	94.6254
GCST90274792	GDNF	5	38208127	rs28607025	A	C	0.1061	0.0229	0.0722	3.6e-06	14720	0.00150818	22.2233
GCST90274792	GDNF	10	87694408	rs77671113	A	C	-0.1194	0.0208	0.0859	9.45e-09	14725	0.00223885	33.0142
GCST90274792	GDNF	12	98629454	rs138691533	A	G	0.2584	0.0539	0.0148	1.63e-06	14731	0.00194716	28.7044
GCST90274792	GDNF	13	28147359	rs57104839	A	G	0.0915	0.0196	0.903	3.04e-06	14736	0.00146667	21.6108
GCST90274792	GDNF	17	1490782	rs35740453	A	G	-0.0718	0.0154	0.7373	3.13e-06	13224	0.00199702	29.441
GCST90274792	GDNF	21	20242381	rs570043519	A	T	-0.3321	0.0721	0.02	4.1e-06	8911	0.00432338	63.8862
GCST90274792	GDNF	21	22101949	rs12329721	A	G	0.0862	0.0188	0.8974	4.54e-06	14733	0.00136829	20.1592
GCST90274792	GDNF	9	5230371	rs2093446	C	G	0.0606	0.0129	0.3	2.63e-06	14288	0.00154239	22.7283
GCST90274792	GDNF	3	36072052	rs62243355	T	C	-0.0981	0.0196	0.0997	5.58e-07	14731	0.00172763	25.4626
GCST90274792	GDNF	5	36465332	rs2455281	T	C	0.0586	0.0123	0.5893	1.9e-06	14287	0.00166221	24.4968
GCST90274792	GDNF	5	37418570	rs185497198	T	C	-0.1525	0.0275	0.0509	2.93e-08	14721	0.00224698	33.1343
GCST90274792	GDNF	5	37847158	rs74843650	T	C	-0.1596	0.0333	0.0337	1.64e-06	14724	0.00165897	24.4489
GCST90274792	GDNF	5	37879090	rs151011658	T	C	-0.6316	0.062	0.9847	2.26e-24	11661	0.0120201	179.004
GCST90274792	GDNF	5	37892052	rs143757647	T	G	-0.4821	0.0505	0.9798	1.34e-21	14288	0.00920011	136.618
GCST90274792	GDNF	5	37910245	rs35047050	T	C	-0.1328	0.0155	0.8172	1.06e-17	14288	0.00526903	77.9339
GCST90274792	GDNF	5	38060688	rs270594	T	C	-0.0859	0.0125	0.6948	6.33e-12	14718	0.0031294	46.1874
GCST90274792	GDNF	6	134688249	rs112594435	T	C	0.1531	0.0333	0.0371	4.27e-06	14721	0.00167469	24.6811
GCST90274792	GDNF	8	107706686	rs540456481	T	G	-0.2941	0.0616	0.0124	1.8e-06	10894	0.00211847	31.2353
GCST90274792	GDNF	13	67293674	rs79953230	T	C	0.1918	0.042	0.0254	4.96e-06	14719	0.00182132	26.846
GCST90274792	GDNF	17	14221290	rs9303102	T	G	0.2096	0.0453	0.0231	3.71e-06	12935	0.00198278	29.2306
GCST90274792	GDNF	19	14805280	rs55850217	T	C	0.0816	0.014	0.3119	5.59e-09	11755	0.0028581	42.1717
GCST90274793	HGF	2	108946178	rs6709159	A	G	0.0564	0.0114	0.4434	7.52e-07	14734	0.0015701	23.1372
GCST90274793	HGF	3	128064791	rs2737756	A	G	0.2047	0.0391	0.0276	1.65e-07	14718	0.00224916	33.1664
GCST90274793	HGF	3	171934440	rs7620568	A	G	-0.0856	0.0179	0.1397	1.73e-06	12846	0.00176126	25.9592
GCST90274793	HGF	4	3452345	rs59950280	A	G	0.1219	0.0131	0.328	1.34e-20	13222	0.00655059	97.0144
GCST90274793	HGF	4	31819358	rs183596950	A	G	-0.0699	0.0152	0.6438	4.25e-06	11538	0.00224093	33.0449
GCST90274793	HGF	6	622484	rs115009171	A	G	0.4297	0.0934	0.0078	4.21e-06	10300	0.00285795	42.1695
GCST90274793	HGF	7	81343464	rs17426564	A	G	-0.1279	0.0241	0.0688	1.11e-07	14720	0.00209605	30.904
GCST90274793	HGF	8	72362254	rs113903858	A	G	0.3666	0.0747	0.014	9.22e-07	11137	0.00371039	54.7943
GCST90274793	HGF	15	101649383	rs11631440	A	T	-0.0638	0.012	0.6021	1.06e-07	14709	0.00195036	28.7517
GCST90274793	HGF	18	76506666	rs150498795	A	T	0.1566	0.0327	0.9642	1.68e-06	14732	0.00169303	24.9517
GCST90274793	HGF	19	42769693	rs851612	A	G	-0.1182	0.0257	0.9405	4.24e-06	14286	0.00156365	23.0421
GCST90274793	HGF	19	58888317	rs8106345	A	G	0.0592	0.0127	0.5179	3.14e-06	12404	0.00175007	25.794
GCST90274793	HGF	1	38949303	rs34219417	T	C	0.0992	0.0217	0.8959	4.84e-06	14286	0.00183554	27.0559
GCST90274793	HGF	1	83864840	rs138848271	T	C	-0.405	0.0832	0.9907	1.13e-06	10793	0.00302249	44.6047
GCST90274793	HGF	6	32487091	rs201840950	T	G	0.0993	0.0215	0.7957	3.86e-06	10216	0.00320587	47.3197
GCST90274793	HGF	7	81322141	rs77636203	T	C	-0.1035	0.0196	0.8826	1.29e-07	14286	0.00221995	32.7348
GCST90274793	HGF	7	81359051	rs5745687	T	C	-0.1943	0.0242	0.0608	9.83e-16	14733	0.00431159	63.7111
GCST90274793	HGF	9	107570130	rs5007364	T	C	0.0769	0.0164	0.7969	2.75e-06	11760	0.00191424	28.2182
GCST90274793	HGF	10	30042437	rs74130123	T	C	-0.2429	0.0489	0.9809	6.79e-07	14734	0.00221077	32.5991
GCST90274793	HGF	14	65654346	rs57193877	T	C	0.1572	0.0311	0.9611	4.31e-07	14725	0.00184779	27.2369
GCST90274793	HGF	17	7014969	rs4290523	T	C	-0.0992	0.0217	0.0942	4.84e-06	12846	0.00167933	24.7496
GCST90274793	HGF	17	45959996	rs1986719	T	C	-0.1954	0.039	0.9572	5.44e-07	14718	0.00312842	46.1729
GCST90274793	HGF	20	6103587	rs2281532	T	C	-0.0698	0.0151	0.7983	3.79e-06	14286	0.00156896	23.1204
GCST90274794	IFNG	3	2921515	rs6442763	A	C	0.0648	0.014	0.4253	3.68e-06	11345	0.00205266	30.2629
GCST90274794	IFNG	10	130545142	rs61863416	A	G	0.136	0.0283	0.9427	1.54e-06	11774	0.00199819	29.4582
GCST90274794	IFNG	17	26694861	rs704	A	G	-0.0635	0.0127	0.4705	5.73e-07	11793	0.00200911	29.6195
GCST90274794	IFNG	21	37335521	rs62230781	A	G	0.2184	0.0403	0.0412	5.98e-08	11345	0.00376843	55.6546
GCST90274794	IFNG	13	90334795	rs146527076	C	G	0.1935	0.0384	0.9683	4.68e-07	11781	0.00229859	33.897
GCST90274794	IFNG	2	19234534	rs67101138	T	G	0.1461	0.0307	0.9482	1.95e-06	11793	0.00209682	30.9153
GCST90274794	IFNG	11	110972327	rs140562194	T	C	0.4666	0.0897	0.0122	1.97e-07	7396	0.00524745	77.613
GCST90274794	IFNG	13	27473585	rs74903999	T	C	0.3485	0.0708	0.9882	8.55e-07	10558	0.00283245	41.7922
GCST90274794	IFNG	16	33979312	rs531747046	T	G	0.2684	0.0573	0.0324	2.81e-06	6257	0.00451685	66.758
GCST90274794	IFNG	20	46408844	rs4810686	T	C	0.0671	0.0137	0.5585	9.69e-07	11344	0.00222039	32.7413
GCST90274795	IL10	1	87832695	rs4655953	A	G	0.0565	0.0121	0.3683	3.02e-06	14722	0.00148539	21.887
GCST90274795	IL10	1	206954566	rs12123181	A	G	-0.0996	0.0151	0.2042	4.22e-11	14296	0.0032241	47.5896
GCST90274795	IL10	1	207011458	rs2243173	A	T	-0.1199	0.0251	0.0681	1.78e-06	14296	0.00182467	26.8955
GCST90274795	IL10	1	214111030	rs4655311	A	T	-0.1204	0.0251	0.8888	1.61e-06	11767	0.00286544	42.2804
GCST90274795	IL10	2	87296860	rs549056348	A	C	0.1647	0.0338	0.0539	1.1e-06	11768	0.00276658	40.8176
GCST90274795	IL10	2	173757986	rs3769274	A	G	0.0771	0.0162	0.8403	1.94e-06	14742	0.00159543	23.5111
GCST90274795	IL10	3	8954959	rs398518	A	G	-0.1293	0.0218	0.9146	3.01e-09	14296	0.00261166	38.5259
GCST90274795	IL10	4	185304872	rs72701782	A	G	0.0981	0.0211	0.0999	3.33e-06	14296	0.00173071	25.5081
GCST90274795	IL10	6	30415661	rs34982703	A	T	-0.1385	0.0293	0.9534	2.28e-06	14730	0.00170447	25.1208
GCST90274795	IL10	6	32478652	rs112993783	A	G	-0.111	0.0212	0.2661	1.64e-07	8978	0.00481236	71.1466
GCST90274795	IL10	6	32508305	rs184284634	A	G	0.141	0.0275	0.8437	2.94e-07	8978	0.00524343	77.5532
GCST90274795	IL10	6	32545413	rs560750966	A	G	-0.1337	0.0282	0.1342	2.13e-06	8334	0.00415397	61.3722
GCST90274795	IL10	6	122709508	rs150408090	A	G	0.3666	0.0761	0.9898	1.45e-06	12313	0.0027137	40.0354
GCST90274795	IL10	6	169465075	rs389239	A	G	-0.0574	0.0125	0.6162	4.39e-06	14296	0.00155841	22.9646
GCST90274795	IL10	9	18625666	rs79438518	A	T	-0.2845	0.0618	0.0122	4.15e-06	13809	0.00195085	28.7589
GCST90274795	IL10	11	117864063	rs3135932	A	G	-0.1597	0.0154	0.823	3.39e-25	14744	0.00743041	110.142
GCST90274795	IL10	7	590757	rs148332061	C	G	0.1112	0.0239	0.1005	3.28e-06	13232	0.00223567	32.967
GCST90274795	IL10	1	206909005	rs60534074	T	C	-0.0662	0.0145	0.2151	4.98e-06	14295	0.00147979	21.8044
GCST90274795	IL10	1	206974552	rs77654292	T	C	0.1735	0.0374	0.027	3.5e-06	14731	0.00158163	23.3074
GCST90274795	IL10	2	125939274	rs138203589	T	G	0.1937	0.0418	0.0455	3.59e-06	14730	0.00325894	48.1056
GCST90274795	IL10	2	201728383	rs188535859	T	C	-0.2351	0.0486	0.0174	1.32e-06	14741	0.00189	27.8602
GCST90274795	IL10	5	19244332	rs10067443	T	C	-0.0753	0.0149	0.8011	4.33e-07	14296	0.00180693	26.6335
GCST90274795	IL10	6	7880027	rs385697	T	C	0.0555	0.0119	0.6126	3.1e-06	14727	0.00146202	21.5422
GCST90274795	IL10	6	18825879	rs17654493	T	C	0.2951	0.0626	0.014	2.43e-06	12313	0.00240422	35.4585
GCST90274795	IL10	6	31236690	rs1130592	T	G	0.0644	0.0125	0.3308	2.58e-07	14728	0.00183621	27.0659
GCST90274795	IL10	6	32453163	rs67037615	T	C	-0.1528	0.0196	0.8893	6.39e-15	14296	0.00459698	67.9477
GCST90274795	IL10	8	58737495	rs4330681	T	C	0.2765	0.0584	0.984	2.19e-06	13422	0.00240733	35.5045
GCST90274795	IL10	8	61861039	rs66624860	T	C	0.0681	0.0143	0.2791	1.91e-06	12799	0.0018662	27.5088
GCST90274795	IL10	14	20318041	rs76932862	T	C	0.1401	0.0291	0.1028	1.48e-06	12412	0.00362067	53.4645
GCST90274796	IL10RA	1	56566352	rs6670799	A	G	-0.1247	0.0252	0.0839	7.48e-07	11345	0.00239038	35.254
GCST90274796	IL10RA	6	78703747	rs180893431	A	C	0.4057	0.0865	0.9896	2.73e-06	9340	0.00338792	50.0159
GCST90274796	IL10RA	11	117864063	rs3135932	A	G	-0.0844	0.0168	0.8171	5.07e-07	11793	0.00212914	31.3928
GCST90274796	IL10RA	14	55005535	rs17832137	A	G	0.1676	0.0343	0.0481	1.03e-06	10289	0.00257226	37.9432
GCST90274796	IL10RA	14	66407688	rs74719858	A	G	0.3915	0.0823	0.9853	1.97e-06	10858	0.00443996	65.6165
GCST90274796	IL10RA	15	93461371	rs1406714	C	G	0.0623	0.0131	0.4267	1.98e-06	11783	0.00189894	27.9922
GCST90274796	IL10RA	3	158540291	rs41272625	T	G	0.082	0.0179	0.1526	4.63e-06	11784	0.001739	25.6305
GCST90274796	IL10RA	5	154443639	rs286605	T	G	0.0623	0.0131	0.5891	1.98e-06	11793	0.00187902	27.6981
GCST90274796	IL10RA	8	9104264	rs10091841	T	G	0.064	0.0135	0.4945	2.13e-06	11345	0.00204775	30.1904
GCST90274796	IL10RA	10	18335103	rs80137559	T	C	0.2347	0.0511	0.9822	4.37e-06	11791	0.00192609	28.3932
GCST90274796	IL10RA	16	5247086	rs143313574	T	C	-0.3868	0.0841	0.0107	4.24e-06	9956	0.00316749	46.7513
GCST90274797	IL10RB	1	179682087	rs142421172	A	G	0.208	0.031	0.0438	1.95e-11	12840	0.00362393	53.5128
GCST90274797	IL10RB	1	216732362	rs12738267	A	C	-0.0581	0.0125	0.3554	3.35e-06	14286	0.00154664	22.791
GCST90274797	IL10RB	2	43150924	rs7574167	A	G	0.0637	0.0135	0.2684	2.38e-06	12832	0.00159355	23.4833
GCST90274797	IL10RB	4	119751261	rs9685374	A	G	-0.0618	0.0134	0.2721	3.99e-06	14286	0.00151289	22.2929
GCST90274797	IL10RB	6	41174158	rs34361138	A	G	0.0532	0.0113	0.5488	2.5e-06	14732	0.00140164	20.6513
GCST90274797	IL10RB	7	25740142	rs111850948	A	G	-0.0843	0.0181	0.1348	3.2e-06	14286	0.00165765	24.4294
GCST90274797	IL10RB	10	71477178	rs192325200	A	G	-0.2327	0.0505	0.9827	4.07e-06	13867	0.00184115	27.1388
GCST90274797	IL10RB	20	39437913	rs149156511	A	G	0.2066	0.0444	0.0323	3.27e-06	14286	0.0026683	39.3637
GCST90274797	IL10RB	21	34563018	rs7278679	A	T	0.0641	0.0133	0.7682	1.44e-06	14718	0.0014633	21.5611
GCST90274797	IL10RB	21	34626124	rs4817555	A	G	0.0766	0.0167	0.1755	4.5e-06	14286	0.00169807	25.0262
GCST90274797	IL10RB	21	34638859	rs2239573	A	G	0.1914	0.0141	0.7068	5.68e-42	14286	0.0151836	226.84
GCST90274797	IL10RB	21	34732566	rs12626220	A	G	-0.0926	0.0153	0.1786	1.43e-09	14286	0.00251587	37.1094
GCST90274797	IL10RB	21	34752334	rs34620647	A	C	0.1043	0.017	0.8457	8.5e-10	14286	0.0028391	41.8906
GCST90274797	IL10RB	21	34844457	rs13051901	A	G	-0.072	0.0117	0.47	7.56e-10	14286	0.00258267	38.0972
GCST90274797	IL10RB	12	58388232	rs1605333	C	G	-0.0601	0.0124	0.6484	1.25e-06	13237	0.00164691	24.271
GCST90274797	IL10RB	19	49553051	rs117883662	C	G	-0.4295	0.0907	0.9904	2.19e-06	8938	0.00350783	51.7923
GCST90274797	IL10RB	1	212796908	rs114288486	T	C	0.1449	0.0311	0.0363	3.17e-06	14730	0.00146898	21.6449
GCST90274797	IL10RB	1	228433772	rs112798338	T	C	0.1926	0.0411	0.026	2.78e-06	14286	0.00187878	27.6945
GCST90274797	IL10RB	2	176630651	rs116315732	T	C	0.1988	0.0402	0.0212	7.6e-07	14734	0.00164018	24.1717
GCST90274797	IL10RB	3	4275803	rs1153572	T	C	-0.0548	0.0119	0.5866	4.12e-06	14286	0.00145648	21.4604
GCST90274797	IL10RB	6	55775469	rs566450266	T	G	0.0652	0.0142	0.3356	4.4e-06	11759	0.00189573	27.9449
GCST90274797	IL10RB	9	136121303	rs7855466	T	C	0.0861	0.0169	0.1723	3.49e-07	11783	0.00211444	31.1756
GCST90274797	IL10RB	10	103937244	rs6584485	T	C	0.0743	0.0161	0.8362	3.93e-06	14286	0.00151228	22.2838
GCST90274797	IL10RB	16	13209083	rs55780441	T	C	0.1783	0.0348	0.9674	3e-07	14734	0.00200519	29.5617
GCST90274797	IL10RB	21	34644222	rs1023146	T	C	-0.2586	0.0486	0.0203	1.03e-07	14286	0.00265997	39.2405
GCST90274797	IL10RB	21	34651253	rs8178484	T	C	-0.426	0.0117	0.5452	1e-200	14286	0.0899965	1455.07
GCST90274798	IL12B	3	5026008	rs11130215	A	G	-0.1009	0.0151	0.8154	2.36e-11	14732	0.00306489	45.2323
GCST90274798	IL12B	3	188115682	rs9815073	A	C	0.2861	0.013	0.3539	2.43e-107	14287	0.0374323	572.158
GCST90274798	IL12B	3	188116423	rs76908991	A	C	0.233	0.0404	0.9544	8.05e-09	14735	0.00472538	69.8547
GCST90274798	IL12B	5	158346811	rs147925814	A	G	-0.1979	0.0397	0.0265	6.2e-07	14723	0.00202071	29.7909
GCST90274798	IL12B	5	158712254	rs145815046	A	C	-0.0722	0.0137	0.636	1.36e-07	11322	0.00241359	35.597
GCST90274798	IL12B	5	158767333	rs10043720	A	G	-0.4981	0.0132	0.3025	1e-200	12402	0.104697	1720.54
GCST90274798	IL12B	5	158828225	rs747495	A	G	-0.1298	0.0122	0.5608	1.96e-26	14287	0.00829946	123.132
GCST90274798	IL12B	5	159031290	rs72804081	A	G	0.1274	0.025	0.9363	3.47e-07	14727	0.00193608	28.5408
GCST90274798	IL12B	6	31154493	rs3130510	A	G	0.1155	0.014	0.2275	1.58e-16	14735	0.00468893	69.3132
GCST90274798	IL12B	6	31319045	rs9266050	A	G	0.0951	0.0187	0.124	3.67e-07	14735	0.00196479	28.9649
GCST90274798	IL12B	6	32321272	rs3117117	A	C	0.0854	0.0166	0.8502	2.68e-07	14735	0.00185771	27.3834
GCST90274798	IL12B	11	115767583	rs72993671	A	G	-0.204	0.0435	0.0216	2.74e-06	14246	0.00175898	25.9255
GCST90274798	IL12B	12	17314071	rs1398590	A	G	-0.197	0.0363	0.0298	5.73e-08	14726	0.00224409	33.0915
GCST90274798	IL12B	12	121343893	rs1718188	A	T	0.0715	0.0118	0.4353	1.37e-09	14724	0.00251332	37.0717
GCST90274798	IL12B	15	80260554	rs8026767	A	G	-0.0743	0.0132	0.2595	1.81e-08	14734	0.00212163	31.2819
GCST90274798	IL12B	18	26624891	rs9965402	A	G	0.0918	0.0201	0.9081	4.94e-06	14729	0.00140658	20.7242
GCST90274798	IL12B	22	37881211	rs73416208	A	G	-0.1477	0.0246	0.0654	1.92e-09	14729	0.00266682	39.3419
GCST90274798	IL12B	10	94525783	rs12766137	C	G	0.0709	0.0149	0.8109	1.95e-06	14726	0.00154163	22.7171
GCST90274798	IL12B	12	56435504	rs705705	C	G	0.0785	0.0133	0.323	3.59e-09	12841	0.00269501	39.7588
GCST90274798	IL12B	14	103230758	rs12588969	C	G	-0.1297	0.0127	0.6875	1.74e-24	14287	0.00722824	107.123
GCST90274798	IL12B	2	64889908	rs6750065	T	C	0.0628	0.0134	0.7333	2.78e-06	14286	0.0015426	22.7314
GCST90274798	IL12B	2	112046960	rs149993822	T	C	0.0984	0.0194	0.1662	3.93e-07	14287	0.00268357	39.5896
GCST90274798	IL12B	3	171348710	rs148549227	T	C	0.1088	0.0228	0.0889	1.82e-06	12403	0.00191759	28.2677
GCST90274798	IL12B	3	188190869	rs62289630	T	C	0.0553	0.012	0.4166	4.06e-06	14287	0.0014865	21.9035
GCST90274798	IL12B	4	190527932	rs5014495	T	C	0.207	0.0442	0.0363	2.82e-06	10208	0.00299791	44.2409
GCST90274798	IL12B	5	158444274	rs36071027	T	C	0.0631	0.0124	0.338	3.61e-07	14287	0.00178182	26.2627
GCST90274798	IL12B	5	158502588	rs4921279	T	C	-0.1378	0.0194	0.1012	1.22e-12	14719	0.0034544	51.0007
GCST90274798	IL12B	5	158945834	rs2287763	T	C	-0.1358	0.015	0.7622	1.39e-19	14729	0.00668514	99.0204
GCST90274798	IL12B	6	31285559	rs116536405	T	C	0.159	0.0279	0.9388	1.21e-08	11957	0.00290502	42.866
GCST90274798	IL12B	6	31822363	rs188605322	T	C	-0.1315	0.0261	0.0839	4.7e-07	10893	0.00265819	39.2142
GCST90274798	IL12B	7	6408796	rs6968201	T	G	-0.0622	0.0119	0.5425	1.72e-07	14287	0.00192044	28.3099
GCST90274798	IL12B	8	4597842	rs117888068	T	C	0.219	0.0472	0.9787	3.49e-06	11783	0.00199962	29.4794
GCST90274798	IL12B	10	73114509	rs780679	T	C	-0.0695	0.0139	0.2389	5.73e-07	14729	0.00175654	25.8894
GCST90274798	IL12B	11	47406592	rs11039216	T	C	0.0588	0.0116	0.5207	4e-07	14730	0.00172576	25.435
GCST90274798	IL12B	11	96026074	rs539598	T	C	-0.0672	0.0129	0.2822	1.9e-07	14731	0.00182949	26.9666
GCST90274798	IL12B	12	111884608	rs3184504	T	C	0.1332	0.0131	0.4766	2.76e-24	11785	0.00885169	131.398
GCST90274798	IL12B	13	28604007	rs76428106	T	C	-0.3406	0.0535	0.9832	1.94e-10	13800	0.0038324	56.603
GCST90274798	IL12B	14	68760141	rs1950897	T	C	0.0798	0.0128	0.7151	4.54e-10	14735	0.00259475	38.2758
GCST90274799	IL13	1	162878651	rs10917637	A	G	0.0692	0.0136	0.3447	3.61e-07	11772	0.00216333	31.8981
GCST90274799	IL13	3	123702960	rs9881117	A	G	-0.0656	0.0141	0.3094	3.28e-06	11791	0.00183901	27.1072
GCST90274799	IL13	3	143068250	rs10446322	A	G	0.064	0.0132	0.3961	1.24e-06	11777	0.00195957	28.8877
GCST90274799	IL13	4	40938582	rs13119159	A	G	0.0739	0.0132	0.4958	2.16e-08	11344	0.00273041	40.2825
GCST90274799	IL13	7	61999529	rs149979178	A	G	0.1832	0.039	0.9229	2.63e-06	6901	0.00477628	70.6107
GCST90274799	IL13	7	154418309	rs76219628	A	G	0.169	0.0357	0.0397	2.2e-06	11344	0.00217771	32.1106
GCST90274799	IL13	10	3623961	rs11251952	A	G	-0.1845	0.0397	0.0751	3.36e-06	11344	0.00472887	69.9065
GCST90274799	IL13	16	79977921	rs59235092	A	G	0.2122	0.0439	0.0274	1.34e-06	11784	0.00239997	35.3957
GCST90274799	IL13	5	9974643	rs183684201	C	G	-0.2968	0.0628	0.9858	2.29e-06	11782	0.00246624	36.3755
GCST90274799	IL13	11	123332970	rs10893042	C	G	-0.0702	0.015	0.6744	2.87e-06	11344	0.00216424	31.9116
GCST90274799	IL13	1	193545592	rs538021311	T	C	0.193	0.039	0.9443	7.47e-07	7943	0.00391841	57.8783
GCST90274799	IL13	10	53942324	rs12146346	T	G	0.0734	0.0155	0.3902	2.19e-06	8388	0.00256387	37.8193
GCST90274799	IL13	13	41810092	rs141726773	T	C	0.2093	0.0446	0.9682	2.69e-06	11344	0.0026975	39.7956
GCST90274799	IL13	15	57830694	rs55924857	T	C	-0.0934	0.0183	0.8535	3.33e-07	11792	0.00218155	32.1673
GCST90274800	IL15RA	4	20169693	rs56240706	A	T	0.0919	0.0193	0.8082	1.92e-06	8861	0.00261835	38.625
GCST90274800	IL15RA	6	32560501	rs9270551	A	G	0.0749	0.0153	0.7077	9.81e-07	11344	0.00232098	34.228
GCST90274800	IL15RA	8	27696981	rs117428573	A	C	-0.3132	0.0684	0.0119	4.67e-06	10857	0.00230686	34.0193
GCST90274800	IL15RA	10	5985536	rs41295263	A	C	-0.5407	0.0725	0.9864	8.79e-14	9848	0.00784395	116.32
GCST90274800	IL15RA	10	6018970	rs36055263	A	G	0.256	0.0133	0.5818	1.46e-82	11344	0.031891	484.668
GCST90274800	IL15RA	10	6220725	rs11257090	A	G	-0.08	0.0145	0.5626	3.44e-08	11344	0.00314984	46.49
GCST90274800	IL15RA	11	37594094	rs145793996	A	G	-0.2278	0.0492	0.9801	3.66e-06	11779	0.00202423	29.843
GCST90274800	IL15RA	15	94729209	rs117046642	A	T	-0.0849	0.017	0.4367	5.91e-07	7943	0.00354624	52.3615
GCST90274800	IL15RA	20	2629394	rs192538756	A	T	0.1159	0.0241	0.8743	1.52e-06	9461	0.00295252	43.569
GCST90274800	IL15RA	21	15303777	rs117484888	A	G	0.3794	0.0799	0.0158	2.05e-06	7423	0.00447677	66.163
GCST90274800	IL15RA	21	39896592	rs2836464	A	G	0.0796	0.0169	0.8384	2.48e-06	11791	0.00171691	25.3044
GCST90274800	IL15RA	4	140657353	rs6845172	C	G	0.0778	0.0162	0.8203	1.57e-06	11772	0.00178447	26.3019
GCST90274800	IL15RA	10	6038217	rs11256272	C	G	-0.1682	0.0208	0.12	6.14e-16	11344	0.00597511	88.4402
GCST90274800	IL15RA	10	6246456	rs633835	C	G	0.0795	0.0167	0.7454	1.93e-06	10279	0.0023989	35.3799
GCST90274800	IL15RA	9	136154304	rs649129	T	C	-0.0726	0.0158	0.2166	4.33e-06	10918	0.00178873	26.3648
GCST90274800	IL15RA	10	5874707	rs17144669	T	G	-0.3463	0.0578	0.9859	2.08e-09	11787	0.00333416	49.2197
GCST90274800	IL15RA	10	5939434	rs667373	T	G	-0.1107	0.0169	0.7754	5.74e-11	11344	0.00426836	63.0695
GCST90274800	IL15RA	10	5978882	rs150704827	T	C	0.313	0.0669	0.9861	2.89e-06	11344	0.00268568	39.6208
GCST90274800	IL15RA	10	5995052	rs2229135	T	C	-0.1604	0.023	0.0824	3.08e-12	11790	0.00389062	57.4663
GCST90274800	IL15RA	10	6002368	rs2228059	T	G	0.3692	0.0127	0.5146	8.39e-186	11344	0.0680962	1075.11
GCST90274800	IL15RA	12	111932800	rs7137828	T	C	-0.0748	0.0133	0.5243	1.87e-08	11344	0.00279091	41.1776
GCST90274800	IL15RA	18	12175379	rs4459616	T	C	0.14	0.0294	0.0658	1.92e-06	9899	0.00240964	35.5386
GCST90274801	IL17A	1	96622380	rs33998516	A	C	-0.0802	0.0164	0.7781	1.01e-06	11336	0.00222112	32.752
GCST90274801	IL17A	3	189579511	rs17448036	A	G	-0.0585	0.0128	0.5609	4.87e-06	11783	0.00168574	24.8442
GCST90274801	IL17A	6	32628224	rs41270871	A	T	0.0923	0.0189	0.221	1.04e-06	8742	0.00293334	43.2853
GCST90274801	IL17A	7	6380998	rs28852438	A	G	-0.068	0.0148	0.2897	4.34e-06	11336	0.001903	28.0522
GCST90274801	IL17A	9	91976386	rs4877075	A	G	0.0908	0.0192	0.1411	2.25e-06	11336	0.00199835	29.4606
GCST90274801	IL17A	8	70106392	rs1462017	C	G	-0.0893	0.017	0.1776	1.5e-07	11774	0.00232948	34.3537
GCST90274801	IL17A	9	31560030	rs79982350	C	G	-0.1467	0.0295	0.0555	6.6e-07	11336	0.00225624	33.2711
GCST90274801	IL17A	2	13468626	rs75788494	T	C	-0.2432	0.0525	0.021	3.61e-06	10574	0.00243198	35.8689
GCST90274801	IL17A	3	63484616	rs115193412	T	C	0.1688	0.0349	0.0418	1.32e-06	11778	0.00228248	33.659
GCST90274801	IL17A	8	73429848	rs6985810	T	C	-0.2188	0.0449	0.977	1.1e-06	11776	0.00215153	31.7237
GCST90274801	IL17A	9	27215497	rs77529534	T	C	-0.1279	0.0272	0.9323	2.57e-06	11775	0.00206498	30.4449
GCST90274801	IL17A	10	67955765	rs34557923	T	G	0.2446	0.0517	0.9819	2.23e-06	10913	0.00212661	31.3556
GCST90274801	IL17A	12	118130693	rs77595989	T	G	0.1696	0.0371	0.9648	4.84e-06	11767	0.00195372	28.8013
GCST90274801	IL17A	16	8011846	rs12599620	T	C	-0.0726	0.0153	0.7391	2.08e-06	11336	0.00203273	29.9685
GCST90274801	IL17A	17	2272057	rs2429911	T	C	0.2309	0.0486	0.0251	2.02e-06	11294	0.00260923	38.49
GCST90274801	IL17A	17	43658721	rs2693361	T	G	0.0884	0.0185	0.517	1.77e-06	7943	0.00390276	57.6463
GCST90274802	IL17C	1	176930254	rs114882743	A	T	-0.3259	0.0548	0.9804	2.73e-09	11345	0.00408186	60.3026
GCST90274802	IL17C	2	239715033	rs149756404	A	C	-0.2749	0.0524	0.9809	1.55e-07	11302	0.00283164	41.7802
GCST90274802	IL17C	4	24758319	rs1072074	A	G	-0.0649	0.0141	0.5847	4.17e-06	11785	0.00204557	30.1582
GCST90274802	IL17C	5	19253845	rs4593271	A	G	-0.0793	0.0167	0.6301	2.05e-06	7943	0.00293137	43.256
GCST90274802	IL17C	5	107423766	rs59356989	A	G	-0.0882	0.0177	0.8432	6.26e-07	11790	0.00205705	30.3277
GCST90274802	IL17C	9	107469519	rs111268024	A	C	0.3672	0.0763	0.0207	1.49e-06	7456	0.00546665	80.873
GCST90274802	IL17C	12	52750252	rs554604740	A	G	0.1926	0.0401	0.0286	1.56e-06	11149	0.00206114	30.3881
GCST90274802	IL17C	13	44396409	rs10870773	A	G	-0.0816	0.0171	0.8025	1.82e-06	11345	0.00211068	31.1201
GCST90274802	IL17C	16	593000	rs143118566	A	G	-0.2336	0.0508	0.9734	4.26e-06	10281	0.00282585	41.6945
GCST90274802	IL17C	6	66547346	rs2814092	C	G	0.0624	0.0135	0.6437	3.8e-06	11792	0.00178607	26.3255
GCST90274802	IL17C	14	92763907	rs8015296	C	G	-0.1162	0.0253	0.0991	4.37e-06	9461	0.00241097	35.5584
GCST90274802	IL17C	16	8393906	rs39779	C	G	0.1077	0.0227	0.1032	2.09e-06	11345	0.00214702	31.6571
GCST90274802	IL17C	16	76626873	rs12445031	C	G	-0.09	0.0195	0.1382	3.92e-06	11339	0.00192943	28.4426
GCST90274802	IL17C	1	242536005	rs12092228	T	G	0.1508	0.0327	0.0512	4e-06	9892	0.00220942	32.5791
GCST90274802	IL17C	2	136675328	rs77654242	T	G	-0.2174	0.0469	0.9707	3.56e-06	10294	0.00268845	39.6618
GCST90274802	IL17C	4	152291909	rs11931996	T	C	-0.1219	0.0262	0.9068	3.28e-06	11345	0.00251168	37.0474
GCST90274802	IL17C	5	174179760	rs75246422	T	C	-0.0951	0.0201	0.1233	2.23e-06	11793	0.00195526	28.8241
GCST90274802	IL17C	5	174836306	rs72815428	T	C	-0.1673	0.0366	0.0423	4.85e-06	11775	0.00226773	33.441
GCST90274802	IL17C	7	21240100	rs1920106	T	C	0.0633	0.0132	0.3948	1.62e-06	11792	0.00191476	28.2259
GCST90274802	IL17C	13	96638651	rs12863903	T	C	-0.0857	0.018	0.1597	1.93e-06	11345	0.0019712	29.0596
GCST90274802	IL17C	14	102333234	rs12895022	T	C	0.1091	0.0236	0.0906	3.78e-06	11774	0.00196138	28.9146
GCST90274802	IL17C	16	81647419	rs149074158	T	C	-0.4974	0.1021	0.0088	1.11e-06	9849	0.00431604	63.7772
GCST90274802	IL17C	16	88684495	rs17700884	T	G	-0.105	0.0136	0.3783	1.16e-14	11775	0.00518592	76.6982
GCST90274803	IL18	2	31793419	rs11675297	A	G	-0.1454	0.0282	0.0469	2.52e-07	14726	0.00189004	27.8608
GCST90274803	IL18	2	33126051	rs111228562	A	G	0.0977	0.0205	0.095	1.88e-06	14725	0.00164131	24.1883
GCST90274803	IL18	3	115001900	rs139760701	A	T	-0.3049	0.0604	0.989	4.46e-07	13809	0.00202271	29.8205
GCST90274803	IL18	4	121893301	rs12648080	A	G	0.072	0.0146	0.8077	8.16e-07	14743	0.00161037	23.7315
GCST90274803	IL18	5	68682536	rs17229943	A	C	-0.16	0.0267	0.9351	2.07e-09	14744	0.00310722	45.8591
GCST90274803	IL18	5	70305553	rs28751879	A	T	0.1057	0.0217	0.8774	1.11e-06	14280	0.00240363	35.4499
GCST90274803	IL18	6	38300402	rs4140444	A	G	0.2157	0.0461	0.0204	2.88e-06	14741	0.00185956	27.4106
GCST90274803	IL18	6	162785078	rs12201187	A	T	0.0676	0.0138	0.2767	9.65e-07	13245	0.00182916	26.9617
GCST90274803	IL18	9	20069041	rs112338272	A	C	-0.1954	0.0425	0.0236	4.27e-06	14721	0.00175962	25.9349
GCST90274803	IL18	11	112025306	rs5744249	A	C	0.2039	0.0135	0.7618	1.53e-51	14742	0.0150885	225.399
GCST90274803	IL18	16	54161464	rs148504635	A	C	0.2532	0.0525	0.9857	1.42e-06	14737	0.00180733	26.6394
GCST90274803	IL18	18	28763724	rs77994606	A	G	-0.2314	0.0472	0.9814	9.46e-07	14743	0.00195486	28.8182
GCST90274803	IL18	20	51289816	rs1403742	A	T	-0.0567	0.0124	0.371	4.82e-06	14296	0.00150045	22.1093
GCST90274803	IL18	8	144606172	rs12681624	C	G	-0.0935	0.0157	0.8179	2.59e-09	13657	0.00260413	38.4147
GCST90274803	IL18	11	268430	rs11605127	C	G	-0.0629	0.0137	0.7543	4.41e-06	14730	0.00146649	21.6082
GCST90274803	IL18	11	86686181	rs57954386	C	G	-0.1248	0.0259	0.0665	1.45e-06	12201	0.00193373	28.506
GCST90274803	IL18	16	84730435	rs113552426	C	G	-0.278	0.0581	0.9792	1.71e-06	11249	0.00314814	46.4649
GCST90274803	IL18	2	32489851	rs385076	T	C	-0.1857	0.0123	0.3734	1.68e-51	14296	0.0161368	241.315
GCST90274803	IL18	2	126751021	rs12711729	T	C	-0.0702	0.0153	0.7336	4.47e-06	11345	0.00192618	28.3946
GCST90274803	IL18	6	158786921	rs7755771	T	C	-0.0861	0.0181	0.2688	1.97e-06	10893	0.00291408	43.0002
GCST90274803	IL18	7	11104167	rs67424072	T	G	-0.082	0.0165	0.8341	6.71e-07	14296	0.0018609	27.4304
GCST90274803	IL18	7	155637974	rs56836641	T	C	-0.163	0.0301	0.0477	6.12e-08	14743	0.00241378	35.5998
GCST90274803	IL18	8	126402485	rs2954016	T	C	-0.0759	0.0156	0.3451	1.14e-06	13421	0.00260396	38.412
GCST90274803	IL18	11	105060888	rs60235102	T	C	0.1154	0.0225	0.9237	2.91e-07	14722	0.00187714	27.6703
GCST90274803	IL18	11	112224046	rs12364474	T	C	-0.1451	0.0294	0.9526	8e-07	14744	0.00190131	28.0273
GCST90274803	IL18	11	112433719	rs35495214	T	C	0.1374	0.0291	0.0465	2.34e-06	14735	0.00167408	24.6721
GCST90274803	IL18	19	5344989	rs2108621	T	C	0.0581	0.0126	0.3565	4.01e-06	14296	0.00154878	22.8226
GCST90274804	IL18R1	1	15404794	rs7512350	A	G	0.0921	0.0201	0.1213	4.6e-06	11771	0.00180822	26.6525
GCST90274804	IL18R1	2	101880761	rs78079119	A	T	-0.1659	0.0344	0.964	1.42e-06	14736	0.0019103	28.1601
GCST90274804	IL18R1	2	102235900	rs7585636	A	G	-0.1174	0.0123	0.4002	1.36e-21	14295	0.00661683	98.0018
GCST90274804	IL18R1	2	102757038	rs4141633	A	G	0.6253	0.032	0.0402	4.96e-85	14295	0.0301727	457.742
GCST90274804	IL18R1	2	102826146	rs149943125	A	C	-0.4375	0.0656	0.9872	2.57e-11	13808	0.00483728	71.5168
GCST90274804	IL18R1	2	102987361	rs7579737	A	G	0.529	0.0121	0.6982	1e-200	14736	0.117934	1967.16
GCST90274804	IL18R1	2	103031757	rs76779013	A	C	0.3046	0.055	0.9678	3.06e-08	9829	0.00578271	85.5758
GCST90274804	IL18R1	2	103171665	rs116179086	A	G	0.3549	0.0263	0.9412	1.69e-41	14742	0.0139412	208.017
GCST90274804	IL18R1	2	103273676	rs11677922	A	T	-0.0887	0.0157	0.231	1.61e-08	12411	0.00279522	41.2413
GCST90274804	IL18R1	2	103298847	rs150750475	A	G	-0.51	0.0643	0.0149	2.16e-15	12634	0.00763549	113.205
GCST90274804	IL18R1	2	103516400	rs141005867	A	G	-0.1201	0.0159	0.8294	4.24e-14	14295	0.00408187	60.3027
GCST90274804	IL18R1	2	104285554	rs17415405	A	T	0.2849	0.0422	0.0225	1.47e-11	14736	0.00357038	52.7192
GCST90274804	IL18R1	3	10580281	rs7642750	A	C	0.0935	0.02	0.8764	2.94e-06	11788	0.00189397	27.9189
GCST90274804	IL18R1	3	58414784	rs35021151	A	G	-0.1646	0.0342	0.0317	1.49e-06	14735	0.00166326	24.5122
GCST90274804	IL18R1	3	79589418	rs62257659	A	G	-0.2015	0.042	0.9745	1.61e-06	14727	0.00201791	29.7496
GCST90274804	IL18R1	3	146882115	rs78199195	A	G	-0.0956	0.0196	0.8928	1.07e-06	14295	0.00174942	25.7844
GCST90274804	IL18R1	6	801754	rs78035061	A	C	0.1039	0.0222	0.0787	2.87e-06	14295	0.00156544	23.0685
GCST90274804	IL18R1	7	29690677	rs117145942	A	G	-0.3006	0.0649	0.0131	3.63e-06	13164	0.00233643	34.4564
GCST90274804	IL18R1	7	47517191	rs80317525	A	G	0.1408	0.0299	0.0468	2.49e-06	14730	0.00176874	26.0697
GCST90274804	IL18R1	10	61379709	rs117195704	A	G	-0.1505	0.0313	0.0389	1.52e-06	14730	0.00169364	24.9608
GCST90274804	IL18R1	14	20930038	rs1760941	A	C	0.0657	0.0142	0.7591	3.71e-06	14295	0.00157869	23.264
GCST90274804	IL18R1	16	87926882	rs117599131	A	C	-0.1483	0.0317	0.0536	2.89e-06	13231	0.00223127	32.9021
GCST90274804	IL18R1	17	64305051	rs78357146	A	G	-0.3382	0.0378	0.9715	3.65e-19	14743	0.00633381	93.7833
GCST90274804	IL18R1	20	51193977	rs34174304	A	G	0.073	0.0149	0.8157	9.62e-07	14725	0.00160225	23.6118
GCST90274804	IL18R1	22	34904594	rs116935210	A	G	0.2387	0.0512	0.9848	3.13e-06	14733	0.00170579	25.1402
GCST90274804	IL18R1	2	102880806	rs55871806	C	G	0.5302	0.0152	0.1737	1e-200	14733	0.0806951	1291.48
GCST90274804	IL18R1	2	103273648	rs190177574	C	G	-0.1749	0.0367	0.0329	1.88e-06	14727	0.0019466	28.6962
GCST90274804	IL18R1	2	103236159	rs112893345	T	C	0.7054	0.0489	0.0206	3.58e-47	14295	0.0200784	301.466
GCST90274804	IL18R1	2	103267293	rs59608009	T	C	0.4078	0.049	0.9794	8.62e-17	14295	0.00671045	99.3979
GCST90274804	IL18R1	2	103276386	rs34471111	T	C	-0.5103	0.0573	0.0153	5.3e-19	14295	0.00784651	116.359
GCST90274804	IL18R1	2	103307985	rs7564536	T	C	0.1073	0.0171	0.8107	3.5e-10	14728	0.00353379	52.177
GCST90274804	IL18R1	2	103454352	rs113070302	T	G	-0.1397	0.0284	0.0535	8.7e-07	14743	0.0019765	29.1379
GCST90274804	IL18R1	7	156048777	rs73176827	T	C	-0.1045	0.022	0.0762	2.03e-06	14733	0.00153743	22.655
GCST90274804	IL18R1	8	28819417	rs536613714	T	G	0.1906	0.0387	0.9625	8.43e-07	12193	0.00262245	38.6856
GCST90274804	IL18R1	14	94844947	rs28929474	T	C	0.2643	0.0445	0.0204	2.86e-09	14743	0.00279192	41.1926
GCST90274804	IL18R1	22	19662319	rs79097546	T	C	-0.2754	0.056	0.9865	8.75e-07	14256	0.00202017	29.783
GCST90274805	IL1A	1	116784131	rs115494443	A	G	0.2658	0.0565	0.0186	2.55e-06	10853	0.00257928	38.0471
GCST90274805	IL1A	6	32223109	rs3130319	A	G	-0.0868	0.017	0.8226	3.29e-07	11787	0.00219893	32.4242
GCST90274805	IL1A	6	32586222	rs11759846	A	G	-0.3263	0.0266	0.0799	1.36e-34	11788	0.0156547	233.991
GCST90274805	IL1A	6	32612460	rs200930495	A	G	0.0967	0.02	0.2007	1.33e-06	10696	0.00300013	44.2737
GCST90274805	IL1A	8	89744017	rs16886503	A	T	0.2438	0.0524	0.9824	3.28e-06	11786	0.00205541	30.3035
GCST90274805	IL1A	11	118755738	rs523604	A	G	0.0754	0.0142	0.5264	1.1e-07	10290	0.00283466	41.8248
GCST90274805	IL1A	12	103893601	rs7138836	A	T	-0.0982	0.0207	0.1141	2.1e-06	11775	0.0019495	28.739
GCST90274805	IL1A	17	53509585	rs61098036	A	G	-0.0856	0.0187	0.8232	4.7e-06	9891	0.00213287	31.448
GCST90274805	IL1A	18	308555	rs11878153	A	G	0.1116	0.0221	0.9015	4.42e-07	11787	0.00221187	32.6154
GCST90274805	IL1A	1	105113404	rs12047801	T	C	0.0783	0.0171	0.174	4.67e-06	11785	0.00176231	25.9747
GCST90274805	IL1A	2	170964850	rs115602471	T	C	0.2215	0.0469	0.0311	2.33e-06	11340	0.00295676	43.6319
GCST90274805	IL1A	6	32603002	rs375955233	T	G	-0.3073	0.056	0.0282	4.08e-08	7943	0.00517584	76.5484
GCST90274805	IL1A	6	32656094	rs13195317	T	C	-0.3251	0.0554	0.0358	4.4e-09	11301	0.00729649	108.142
GCST90274805	IL1A	7	89060931	rs10233998	T	G	0.131	0.0286	0.0604	4.64e-06	11785	0.00194784	28.7145
GCST90274805	IL1A	12	114539621	rs4767214	T	C	0.062	0.013	0.5326	1.85e-06	11772	0.00191383	28.2122
GCST90274805	IL1A	17	32073614	rs117537822	T	C	0.2176	0.0439	0.9755	7.17e-07	11788	0.00226329	33.3754
GCST90274806	IL2	2	192579384	rs79419497	A	G	0.2016	0.0424	0.9733	1.99e-06	11789	0.00211237	31.145
GCST90274806	IL2	3	125991040	rs7638939	A	T	0.0854	0.0174	0.8293	9.2e-07	11769	0.00206486	30.4432
GCST90274806	IL2	9	88775115	rs201229721	A	C	-0.1468	0.0309	0.9396	2.03e-06	9257	0.00244603	36.0767
GCST90274806	IL2	13	85868678	rs77832761	A	G	0.1922	0.0414	0.0318	3.44e-06	11785	0.00227473	33.5443
GCST90274806	IL2	17	103299	rs28515912	A	C	-0.0723	0.0149	0.6969	1.22e-06	10723	0.00220833	32.563
GCST90274806	IL2	14	55563894	rs144129701	C	G	-0.2699	0.0576	0.9727	2.79e-06	11341	0.00386881	57.1429
GCST90274806	IL2	19	55502846	rs1671226	C	G	-0.0849	0.017	0.2053	5.91e-07	11341	0.002352	34.6866
GCST90274806	IL2	3	12396234	rs142641125	T	C	0.2095	0.0419	0.0287	5.73e-07	11789	0.002447	36.091
GCST90274806	IL2	3	64865615	rs77853517	T	C	-0.1048	0.0217	0.8961	1.37e-06	11787	0.00204515	30.1519
GCST90274806	IL2	3	137247468	rs75739108	T	C	0.1737	0.038	0.039	4.85e-06	11341	0.00226161	33.3505
GCST90274806	IL2	4	34713434	rs79925007	T	G	0.1176	0.0255	0.9036	3.99e-06	11341	0.00240934	35.5342
GCST90274806	IL2	4	138235156	rs6535212	T	G	-0.0646	0.0139	0.6861	3.36e-06	11784	0.00179752	26.4945
GCST90274806	IL2	4	147485512	rs150301768	T	C	0.3212	0.0696	0.0108	3.93e-06	11789	0.00220439	32.5049
GCST90274806	IL2	5	35188802	rs4703508	T	C	-0.1216	0.026	0.9334	2.91e-06	11789	0.0018384	27.0981
GCST90274806	IL2	10	2293803	rs74852566	T	G	-0.1999	0.0431	0.0244	3.52e-06	11789	0.00190247	28.0444
GCST90274806	IL2	10	67202938	rs10996419	T	C	-0.1222	0.0259	0.9188	2.38e-06	11784	0.00222818	32.8564
GCST90274806	IL2	16	77431739	rs36006983	T	C	-0.0728	0.0153	0.7384	1.95e-06	11341	0.00204749	30.1866
GCST90274811	IL2RB	2	171243489	rs115890206	A	G	0.232	0.0502	0.9786	3.81e-06	10403	0.00225437	33.2435
GCST90274811	IL2RB	4	136755243	rs116007066	A	G	-0.2101	0.0441	0.025	1.9e-06	10295	0.00215192	31.7295
GCST90274811	IL2RB	6	131393771	rs9321271	A	C	-0.157	0.0325	0.9549	1.36e-06	11779	0.00212307	31.3031
GCST90274811	IL2RB	13	106109408	rs559991994	A	T	0.3764	0.0809	0.0166	3.28e-06	7943	0.00462559	68.3726
GCST90274811	IL2RB	16	80775714	rs9921181	A	G	-0.0606	0.0128	0.4465	2.2e-06	11786	0.00181516	26.755
GCST90274811	IL2RB	16	81197117	rs4889255	A	G	0.2596	0.055	0.0267	2.36e-06	8891	0.00350265	51.7157
GCST90274811	IL2RB	7	98121843	rs1472270	C	G	0.0704	0.0144	0.346	1.01e-06	11344	0.002243	33.0754
GCST90274811	IL2RB	2	31896839	rs13001788	T	C	0.2769	0.0557	0.9745	6.65e-07	8243	0.00381064	56.2804
GCST90274811	IL2RB	4	108118301	rs17549820	T	C	0.0631	0.0129	0.5622	1e-06	11791	0.00196	28.8941
GCST90274811	IL2RB	11	36198233	rs34246740	T	C	-0.0721	0.0156	0.2619	3.8e-06	11344	0.00200979	29.6296
GCST90274811	IL2RB	11	40470032	rs141460846	T	C	-0.2471	0.0535	0.9783	3.86e-06	11304	0.00259243	38.2416
GCST90274811	IL2RB	12	13099229	rs56353341	T	C	-0.0984	0.021	0.7599	2.79e-06	7943	0.0035332	52.1684
GCST90274811	IL2RB	12	111592380	rs2157876	T	G	-0.1133	0.0239	0.0879	2.13e-06	11343	0.00205836	30.3471
GCST90274811	IL2RB	15	84665328	rs11630708	T	C	-0.2102	0.0443	0.9766	2.09e-06	11788	0.00201943	29.7719
GCST90274811	IL2RB	17	4507431	rs117538197	T	C	0.1213	0.0261	0.0695	3.36e-06	11774	0.00190306	28.0531
GCST90274807	IL20	2	52215130	rs114209791	A	G	-0.2134	0.046	0.9756	3.5e-06	11784	0.00216811	31.9687
GCST90274807	IL20	4	133183457	rs12498781	A	G	0.0635	0.0137	0.3202	3.57e-06	11763	0.00175542	25.8728
GCST90274807	IL20	7	54991603	rs111249483	A	G	0.294	0.0596	0.9804	8.1e-07	10849	0.00332188	49.0377
GCST90274807	IL20	7	76239511	rs200680034	A	G	-0.3598	0.071	0.0177	4.03e-07	8243	0.00450163	66.532
GCST90274807	IL20	8	68839107	rs138771212	A	G	-0.3596	0.0778	0.9909	3.8e-06	11336	0.00233206	34.3919
GCST90274807	IL20	1	9746065	rs72633862	T	G	-0.1722	0.0376	0.0444	4.65e-06	11774	0.00251626	37.1151
GCST90274807	IL20	1	41433965	rs114363239	T	C	-0.2372	0.0487	0.0189	1.11e-06	11782	0.00208658	30.764
GCST90274807	IL20	2	141913966	rs146918864	T	C	-0.2551	0.0515	0.0228	7.29e-07	11438	0.00289981	42.789
GCST90274807	IL20	7	17753237	rs143181662	T	C	0.0719	0.0156	0.5043	4.05e-06	8587	0.00258461	38.126
GCST90274807	IL20	11	100596026	rs188205021	T	C	-0.222	0.0427	0.0255	2e-07	11774	0.00244939	36.1264
GCST90274807	IL20	14	21169862	rs72659995	T	C	-0.1232	0.0267	0.9142	3.95e-06	11336	0.00238111	35.1169
GCST90274807	IL20	15	23769949	rs28542561	T	C	-0.1753	0.0372	0.965	2.45e-06	11774	0.00207582	30.605
GCST90274807	IL20	16	80689313	rs117977288	T	G	-0.1546	0.0316	0.9553	9.96e-07	11784	0.00204125	30.0943
GCST90274808	IL20RA	1	153082377	rs540645152	A	C	-0.0817	0.0155	0.4221	1.36e-07	8814	0.00325643	48.0684
GCST90274808	IL20RA	3	113013852	rs544388667	A	G	0.3626	0.075	0.0114	1.33e-06	9261	0.00296354	43.7322
GCST90274808	IL20RA	5	154577444	rs59446445	A	G	0.1741	0.038	0.0321	4.61e-06	11790	0.00188349	27.7641
GCST90274808	IL20RA	6	158071161	rs6920753	A	G	-0.0664	0.0144	0.704	4.01e-06	11762	0.00183751	27.0851
GCST90274808	IL20RA	7	12560554	rs113563938	A	T	0.3176	0.0676	0.9871	2.62e-06	11344	0.00256887	37.8931
GCST90274808	IL20RA	8	35154239	rs11987533	A	G	0.1171	0.0198	0.1374	3.34e-09	11344	0.00325042	47.9794
GCST90274808	IL20RA	8	139987300	rs113153423	A	G	0.1913	0.0407	0.972	2.6e-06	11792	0.00199198	29.3664
GCST90274808	IL20RA	17	59389022	rs149111746	A	G	0.2357	0.0511	0.0208	3.98e-06	11783	0.002263	33.371
GCST90274808	IL20RA	1	168180874	rs12138611	C	G	0.119	0.0256	0.1039	3.34e-06	11344	0.00263691	38.8995
GCST90274808	IL20RA	1	165055882	rs4529689	T	G	0.0617	0.0135	0.5277	4.87e-06	11344	0.0018976	27.9725
GCST90274808	IL20RA	5	46131995	rs143067549	T	C	-0.4166	0.091	0.0114	4.69e-06	7315	0.00391196	57.7827
GCST90274808	IL20RA	8	79840734	rs12056343	T	G	-0.0761	0.0166	0.7494	4.55e-06	9894	0.00217517	32.0731
GCST90274808	IL20RA	16	14288564	rs72785422	T	C	0.0897	0.0195	0.8313	4.22e-06	11343	0.00225677	33.279
GCST90274809	IL22RA1	4	26143082	rs1473089	A	C	0.2679	0.0561	0.0253	1.79e-06	10916	0.0035397	52.2647
GCST90274809	IL22RA1	4	157031745	rs75590335	A	G	0.1722	0.037	0.0376	3.25e-06	11345	0.00214605	31.6427
GCST90274809	IL22RA1	7	81154741	rs79229049	A	T	-0.2102	0.0412	0.9695	3.36e-07	11781	0.00261302	38.5461
GCST90274809	IL22RA1	8	81502336	rs56282088	A	G	0.2815	0.0571	0.0165	8.23e-07	10919	0.00257185	37.9372
GCST90274809	IL22RA1	10	44669337	rs12240324	A	G	0.2203	0.047	0.9713	2.77e-06	11793	0.00270579	39.9183
GCST90274809	IL22RA1	14	94197473	rs7158900	A	G	-0.0674	0.0138	0.6092	1.04e-06	11344	0.00216304	31.8938
GCST90274809	IL22RA1	21	42295154	rs117263973	A	G	0.3467	0.0752	0.0109	4.02e-06	10858	0.00259182	38.2325
GCST90274809	IL22RA1	2	85320044	rs78594373	T	C	-0.1271	0.0273	0.0671	3.23e-06	11767	0.00202245	29.8167
GCST90274809	IL22RA1	8	87485765	rs13257574	T	C	0.2714	0.0584	0.0167	3.36e-06	11306	0.00241909	35.6784
GCST90274809	IL22RA1	9	117667449	rs3181361	T	C	0.27	0.0582	0.0163	3.5e-06	11345	0.0023378	34.4767
GCST90274809	IL22RA1	14	62394907	rs17256492	T	C	-0.0751	0.0162	0.7694	3.56e-06	11345	0.00200134	29.5048
GCST90274809	IL22RA1	20	50001752	rs4811167	T	C	0.0632	0.0134	0.5504	2.4e-06	11793	0.00197683	29.1427
GCST90274810	IL24	1	153060770	rs199770642	A	T	0.0762	0.0162	0.4768	2.55e-06	7943	0.00289697	42.7469
GCST90274810	IL24	5	149232308	rs2341294	A	G	-0.1318	0.028	0.0716	2.51e-06	9900	0.00230945	34.0576
GCST90274810	IL24	7	9959098	rs145295031	A	T	0.3063	0.0647	0.014	2.2e-06	11287	0.00259017	38.2082
GCST90274810	IL24	7	155623090	rs167018	A	G	0.0657	0.0136	0.4443	1.36e-06	11336	0.00213146	31.4272
GCST90274810	IL24	10	6122343	rs11256610	A	G	0.3005	0.0641	0.0145	2.76e-06	10850	0.00258074	38.0686
GCST90274810	IL24	12	112883476	rs11066309	A	G	0.0655	0.0137	0.4172	1.74e-06	11336	0.0020863	30.7599
GCST90274810	IL24	14	86024172	rs7401175	A	T	0.0892	0.0195	0.2392	4.78e-06	7943	0.00289595	42.7319
GCST90274810	IL24	14	97741799	rs117613902	A	G	-0.3	0.0657	0.9862	4.97e-06	10850	0.00244972	36.1313
GCST90274810	IL24	16	49575164	rs60306270	A	G	-0.0886	0.0191	0.1398	3.51e-06	11781	0.00188801	27.8308
GCST90274810	IL24	21	26067535	rs143986178	A	G	0.2969	0.0644	0.0144	4.02e-06	10850	0.00250215	36.9065
GCST90274810	IL24	22	48661109	rs73169406	A	G	0.111	0.0207	0.1327	8.22e-08	11337	0.00283607	41.8457
GCST90274810	IL24	1	18931322	rs116790447	T	C	0.1729	0.0371	0.0521	3.16e-06	9453	0.00295271	43.5718
GCST90274810	IL24	1	236592040	rs36183478	T	C	0.0815	0.0172	0.4915	2.15e-06	8587	0.00332017	49.0123
GCST90274812	IL33	8	87995921	rs66755903	A	G	-0.0752	0.0162	0.2321	3.45e-06	11345	0.00201579	29.7182
GCST90274812	IL33	12	96439814	rs78455659	A	G	0.1259	0.0273	0.9273	3.99e-06	11345	0.00213716	31.5113
GCST90274812	IL33	16	79491576	rs13336496	A	C	0.0936	0.0203	0.8755	4.01e-06	11780	0.00190988	28.1539
GCST90274812	IL33	18	73359115	rs112495884	A	G	0.3432	0.0748	0.0112	4.47e-06	10858	0.00260886	38.4846
GCST90274812	IL33	19	14299739	rs10415966	A	C	-0.1184	0.0233	0.1177	3.74e-07	10281	0.00291156	42.9629
GCST90274812	IL33	6	38719850	rs7742625	C	G	0.0691	0.0148	0.6997	3.03e-06	11345	0.00200657	29.582
GCST90274812	IL33	7	24423445	rs17149396	C	G	0.1833	0.04	0.0307	4.59e-06	11789	0.00199964	29.4796
GCST90274812	IL33	9	21663051	rs62556318	C	G	0.1308	0.0277	0.9172	2.34e-06	11345	0.0025986	38.3329
GCST90274812	IL33	4	189492967	rs35370544	T	G	0.1741	0.0364	0.047	1.73e-06	8385	0.0027153	40.059
GCST90274812	IL33	6	156872261	rs77792454	T	C	-0.1166	0.0255	0.1064	4.82e-06	8817	0.00258531	38.1362
GCST90274812	IL33	15	66970271	rs8042883	T	C	-0.0681	0.0135	0.5496	4.55e-07	11345	0.00229599	33.8586
GCST90274812	IL33	21	40484010	rs1013434	T	C	-0.0732	0.0158	0.2201	3.61e-06	11783	0.00183955	27.1151
GCST90274813	IL4	2	107668175	rs13418255	A	G	0.0701	0.0153	0.7233	4.61e-06	11345	0.00196695	28.9968
GCST90274813	IL4	4	40156881	rs13130198	A	G	-0.0773	0.0159	0.2374	1.16e-06	11345	0.00216355	31.9013
GCST90274813	IL4	6	35764540	rs2766594	A	G	0.085	0.0179	0.5892	2.05e-06	7943	0.00349753	51.6397
GCST90274813	IL4	7	2938066	rs549453778	A	T	0.449	0.0914	0.9882	8.99e-07	7456	0.00470164	69.502
GCST90274813	IL4	8	22649912	rs11989681	A	G	0.0678	0.0136	0.5982	6.19e-07	11345	0.00220976	32.5842
GCST90274813	IL4	10	34284406	rs116963481	A	G	0.2805	0.0592	0.9846	2.16e-06	11793	0.00238603	35.1897
GCST90274813	IL4	15	79066932	rs12900168	A	G	0.0716	0.0152	0.4842	2.47e-06	10471	0.00256072	37.7726
GCST90274813	IL4	1	145427960	rs10910814	C	G	0.1919	0.0417	0.0407	4.19e-06	7953	0.0028756	42.4307
GCST90274813	IL4	4	185529634	rs12641440	C	G	-0.1181	0.025	0.9065	2.31e-06	11345	0.00236434	34.8689
GCST90274813	IL4	1	243071390	rs2502347	T	C	-0.077	0.0167	0.2195	4.01e-06	11345	0.00203151	29.9504
GCST90274813	IL4	4	40380879	rs79259958	T	C	-0.3215	0.0697	0.0147	3.98e-06	9956	0.00299418	44.1857
GCST90274813	IL4	6	32556783	rs9270229	T	C	0.1212	0.0255	0.1501	2e-06	6252	0.00374786	55.3498
GCST90274813	IL4	8	119274249	rs4876407	T	G	-0.1391	0.0299	0.9451	3.28e-06	11788	0.00200786	29.6011
GCST90274813	IL4	9	117036047	rs1490743	T	G	-0.1338	0.0278	0.0752	1.49e-06	10281	0.00249005	36.7275
GCST90274813	IL4	10	6800809	rs75610895	T	C	-0.2354	0.045	0.0253	1.68e-07	11787	0.00273297	40.3203
GCST90274813	IL4	14	106921396	rs7150107	T	C	-0.1128	0.0244	0.7641	3.78e-06	8099	0.00458697	67.7992
GCST90274814	IL5	1	208050360	rs17009223	A	G	-0.1169	0.0236	0.0881	7.29e-07	11789	0.00219575	32.3771
GCST90274814	IL5	5	95530542	rs34639000	A	G	0.0765	0.0147	0.7289	1.95e-07	11773	0.00231287	34.1081
GCST90274814	IL5	6	124474284	rs141941146	A	G	0.3833	0.0825	0.9859	3.38e-06	10280	0.00408469	60.3446
GCST90274814	IL5	9	132281601	rs10988407	A	G	0.0777	0.0167	0.2002	3.28e-06	11791	0.00193338	28.5009
GCST90274814	IL5	11	10380223	rs4277106	A	G	-0.2747	0.0592	0.9858	3.48e-06	11790	0.00211264	31.149
GCST90274814	IL5	13	78234635	rs12864018	A	C	-0.2292	0.0499	0.0477	4.37e-06	7943	0.00477256	70.5554
GCST90274814	IL5	14	93316119	rs7142197	A	G	-0.0924	0.0188	0.1442	8.88e-07	11773	0.00210723	31.0691
GCST90274814	IL5	17	59402478	rs62069649	A	G	0.2206	0.0482	0.0267	4.72e-06	10431	0.00252929	37.3078
GCST90274814	IL5	16	86933894	rs7193141	C	G	0.2407	0.0521	0.0351	3.84e-06	9377	0.00392438	57.967
GCST90274814	IL5	1	37473314	rs114829303	T	C	0.1661	0.0361	0.0436	4.2e-06	11344	0.00230089	33.931
GCST90274814	IL5	4	35700630	rs534010680	T	G	0.205	0.0424	0.0508	1.33e-06	7942	0.00405284	59.872
GCST90274814	IL5	10	4740043	rs201180858	T	G	-0.1939	0.0424	0.947	4.81e-06	7943	0.00377408	55.7384
GCST90274814	IL5	15	70546132	rs12592185	T	C	0.0838	0.0173	0.8068	1.27e-06	11344	0.00218923	32.2808
GCST90274814	IL5	22	48143913	rs132210	T	C	-0.0686	0.0141	0.3408	1.14e-06	11344	0.00211444	31.1756
GCST90274815	IL6	1	154426970	rs2228145	A	C	-0.1684	0.0119	0.6128	1.83e-45	14742	0.0134576	200.703
GCST90274815	IL6	8	21260780	rs1346147	A	G	-0.0659	0.0135	0.7459	1.05e-06	14295	0.00164621	24.2607
GCST90274815	IL6	9	954741	rs10977774	A	C	-0.3418	0.0701	0.9865	1.08e-06	12312	0.00311175	45.9261
GCST90274815	IL6	14	77078350	rs1642826	A	T	0.1165	0.0244	0.118	1.8e-06	10893	0.00282509	41.6833
GCST90274815	IL6	1	154325411	rs35735180	T	G	-0.0739	0.0152	0.1857	1.16e-06	14295	0.00165164	24.3408
GCST90274815	IL6	2	113871806	rs17486819	T	G	0.0975	0.0211	0.9152	3.82e-06	14739	0.00147554	21.7417
GCST90274815	IL6	5	141146747	rs248536	T	G	-0.0671	0.0143	0.2276	2.7e-06	14295	0.00158303	23.3281
GCST90274815	IL6	6	32609094	rs550717566	T	C	0.067	0.0131	0.291	3.15e-07	14294	0.00185233	27.3039
GCST90274815	IL6	7	28486167	rs10234370	T	C	0.0582	0.0127	0.6371	4.59e-06	14295	0.00156628	23.0809
GCST90274815	IL6	7	76792340	rs187416244	T	C	-0.2244	0.0469	0.0182	1.71e-06	14726	0.00179958	26.5249
GCST90274815	IL6	10	79656931	rs554155854	T	C	-0.2313	0.0484	0.9602	1.76e-06	9830	0.00408908	60.4097
GCST90274815	IL6	13	68942611	rs185969953	T	G	-0.3427	0.0682	0.0105	5.04e-07	12934	0.00244041	35.9936
GCST90274816	IL7	1	97287518	rs77336315	A	C	0.2512	0.0531	0.9836	2.24e-06	13801	0.00203578	30.0136
GCST90274816	IL7	1	174141356	rs56889120	A	G	0.097	0.021	0.8744	3.86e-06	11340	0.00206668	30.47
GCST90274816	IL7	1	194276216	rs74131483	A	G	0.1372	0.0274	0.9451	5.52e-07	13240	0.00195339	28.7964
GCST90274816	IL7	4	147865967	rs576004227	A	T	0.1597	0.0345	0.9615	3.67e-06	12045	0.00188821	27.8338
GCST90274816	IL7	5	134409321	rs888678	A	G	0.0603	0.0129	0.6358	2.95e-06	12836	0.00168393	24.8175
GCST90274816	IL7	7	2401569	rs12699881	A	G	0.068	0.0138	0.2517	8.33e-07	14288	0.00174183	25.6723
GCST90274816	IL7	8	79713766	rs112359206	A	G	0.1691	0.0225	0.9	5.67e-14	10894	0.00514707	76.1206
GCST90274816	IL7	9	133854336	rs7026771	A	G	0.0691	0.0148	0.5682	3.03e-06	12403	0.00234299	34.5533
GCST90274816	IL7	12	97807415	rs12321566	A	G	0.0698	0.0139	0.237	5.12e-07	14287	0.00176203	25.9705
GCST90274816	IL7	19	14764810	rs10403201	A	G	-0.0584	0.0127	0.2923	4.26e-06	14730	0.00141102	20.7897
GCST90274816	IL7	3	35502404	rs144728120	T	C	0.1495	0.0316	0.0436	2.23e-06	14717	0.00186397	27.4758
GCST90274816	IL7	5	35881376	rs11742240	T	G	-0.0647	0.0131	0.2796	7.86e-07	14736	0.00168636	24.8533
GCST90274816	IL7	5	131676320	rs1050152	T	C	-0.0651	0.0133	0.4122	9.84e-07	11785	0.00205366	30.2777
GCST90274816	IL7	8	106546447	rs111066336	T	C	0.0745	0.014	0.3642	1.03e-07	11538	0.00257041	37.916
GCST90274816	IL7	15	73960703	rs570880779	T	C	-0.2336	0.0505	0.0215	3.73e-06	13605	0.00229602	33.859
GCST90274816	IL7	15	81321256	rs79072837	T	C	-0.136	0.028	0.0497	1.19e-06	14715	0.00174713	25.7505
GCST90274817	IL8	1	159175354	rs12075	A	G	0.0667	0.0116	0.5552	8.92e-09	14741	0.00219733	32.4006
GCST90274817	IL8	2	108946178	rs6709159	A	G	0.0562	0.0117	0.4424	1.56e-06	14744	0.00155826	22.9625
GCST90274817	IL8	4	74574265	rs6446951	A	G	-0.1894	0.0241	0.0665	3.87e-15	14729	0.00445375	65.8212
GCST90274817	IL8	5	37903927	rs972492	A	C	-0.0936	0.0184	0.1404	3.64e-07	12412	0.00211468	31.1793
GCST90274817	IL8	5	120608739	rs12188297	A	T	-0.0755	0.0147	0.2006	2.81e-07	14740	0.00182818	26.9473
GCST90274817	IL8	7	17688229	rs145125644	A	G	0.2687	0.0555	0.9866	1.29e-06	14733	0.00190902	28.1412
GCST90274817	IL8	15	101649801	rs72633250	A	C	0.0574	0.0124	0.4025	3.67e-06	14296	0.00158474	23.3533
GCST90274817	IL8	17	54450134	rs8069322	A	G	0.0668	0.0131	0.7222	3.41e-07	14726	0.00179049	26.3908
GCST90274817	IL8	17	73572798	rs7216538	A	G	-0.1324	0.0279	0.0541	2.08e-06	13672	0.00179411	26.4441
GCST90274817	IL8	1	233542010	rs144815207	T	C	0.3186	0.0622	0.9879	3.02e-07	13394	0.00242672	35.7912
GCST90274817	IL8	3	16705058	rs13064825	T	C	0.056	0.012	0.4104	3.06e-06	14296	0.00151765	22.3631
GCST90274817	IL8	3	76218188	rs1516478	T	C	0.1479	0.0322	0.0386	4.37e-06	14741	0.00162352	23.9257
GCST90274817	IL8	3	172877373	rs141979722	T	C	0.2829	0.0608	0.0146	3.27e-06	11669	0.00230283	33.9597
GCST90274817	IL8	10	118629449	rs6585420	T	C	0.1545	0.0325	0.9598	2e-06	14744	0.00184202	27.1516
GCST90274817	IL8	18	12258051	rs34519991	T	C	0.0555	0.012	0.5073	3.75e-06	14296	0.0015398	22.69
GCST90274817	IL8	18	36692976	rs72886502	T	G	-0.3895	0.076	0.0095	2.98e-07	12291	0.00285511	42.1275
GCST90274817	IL8	18	73700336	rs906401	T	C	0.0941	0.02	0.9034	2.54e-06	14729	0.00154549	22.774
GCST90274818	TGFB1	19	41750550	rs55841050	A	G	-0.1574	0.0187	0.8817	3.86e-17	14288	0.00516827	76.5137
GCST90274818	TGFB1	19	41852979	rs2288873	A	G	-0.0684	0.0117	0.4232	5.03e-09	14710	0.00228409	33.7171
GCST90274818	TGFB1	19	41858921	rs1800470	A	G	0.0994	0.0118	0.6119	3.65e-17	14734	0.00469274	69.4406
GCST90274818	TGFB1	19	41865643	rs11083616	A	G	0.1043	0.0121	0.612	6.71e-18	14288	0.00516633	76.4848
GCST90274818	TGFB1	19	41869392	rs2241714	T	C	-0.133	0.0126	0.3204	4.79e-26	14288	0.00770334	114.336
GCST90274818	TGFB1	19	41869756	rs2241712	T	C	0.1329	0.0126	0.6795	5.21e-26	14288	0.00769303	114.181
GCST90274818	TGFB1	19	41871142	rs1549933	A	G	-0.1331	0.0126	0.3209	4.4e-26	14288	0.00772128	114.604
GCST90274818	TGFB1	19	41871254	rs1025497	A	G	-0.1052	0.0121	0.3935	3.49e-18	14287	0.00528247	78.2134
GCST90274818	TGFB1	19	41871573	rs1963413	A	G	0.1048	0.0121	0.6056	4.67e-18	14287	0.00524657	77.679
GCST90274818	TGFB1	19	41876468	rs4803459	T	C	-0.1307	0.0128	0.3112	1.77e-24	14288	0.00732342	108.655
GCST90274818	TGFB1	19	41879134	rs8108357	T	C	0.0891	0.0118	0.603	4.32e-14	14725	0.00380096	56.1941
GCST90274818	TGFB1	19	41880526	rs7260340	T	C	-0.0903	0.0118	0.3943	1.97e-14	14732	0.00389484	57.5875
GCST90274818	TGFB1	19	41881545	rs11670739	T	C	-0.0894	0.0118	0.3945	3.56e-14	14733	0.00381827	56.451
GCST90274818	TGFB1	19	41882712	rs1046909	A	G	-0.0881	0.0118	0.394	8.26e-14	14734	0.00370639	54.7907
GCST90274819	LIF	2	46125903	rs80092539	A	T	0.0993	0.0213	0.8758	3.13e-06	11345	0.00214514	31.6292
GCST90274819	LIF	2	222585468	rs825264	A	G	-0.2119	0.0453	0.0321	2.9e-06	10291	0.00279015	41.1663
GCST90274819	LIF	8	109432178	rs13264315	A	T	0.0757	0.0158	0.6575	1.66e-06	9460	0.00258094	38.0716
GCST90274819	LIF	10	31490202	rs74992559	A	G	0.1725	0.0367	0.0351	2.6e-06	11784	0.00201557	29.715
GCST90274819	LIF	12	68026044	rs11608349	A	T	-0.3084	0.0661	0.0168	3.08e-06	9362	0.00314203	46.3743
GCST90274819	LIF	14	97087097	rs234592	A	G	-0.0635	0.0136	0.5456	3.02e-06	11345	0.00199936	29.4755
GCST90274819	LIF	19	6801966	rs332426	A	G	0.112	0.0238	0.0899	2.53e-06	11789	0.00205265	30.2628
GCST90274819	LIF	19	54851842	rs11883375	A	G	-0.1011	0.0197	0.1385	2.87e-07	11776	0.00243914	35.9749
GCST90274819	LIF	2	224292526	rs116794364	C	G	-0.3015	0.0631	0.9851	1.77e-06	10858	0.00266852	39.3671
GCST90274819	LIF	3	58954742	rs145344087	C	G	0.2548	0.0556	0.021	4.59e-06	10281	0.00266951	39.3816
GCST90274819	LIF	2	3091471	rs11127419	T	C	0.0707	0.0153	0.3559	3.82e-06	9252	0.00229166	33.7946
GCST90274819	LIF	17	28341679	rs7225483	T	G	0.0671	0.0143	0.486	2.7e-06	9849	0.00224944	33.1706
GCST90274820	LIFR	1	238821453	rs12754806	A	G	0.0563	0.0122	0.4817	3.94e-06	11768	0.00158272	23.3235
GCST90274820	LIFR	3	12385357	rs3963364	A	C	-0.0951	0.0203	0.1784	2.8e-06	9453	0.00265122	39.1111
GCST90274820	LIFR	5	36424241	rs72730728	A	T	0.1414	0.0302	0.9403	2.84e-06	11336	0.00224476	33.1014
GCST90274820	LIFR	6	68918580	rs778016	A	G	-0.0681	0.0145	0.2875	2.65e-06	9883	0.00189997	28.0075
GCST90274820	LIFR	8	119917062	rs117117000	A	G	0.1586	0.0333	0.961	1.91e-06	11784	0.00188549	27.7936
GCST90274820	LIFR	9	136249522	rs113103566	A	T	-0.0969	0.0201	0.5216	1.43e-06	6878	0.00468604	69.2704
GCST90274820	LIFR	10	27930818	rs1690678	A	C	0.0904	0.0192	0.1109	2.5e-06	11784	0.00161157	23.7493
GCST90274820	LIFR	17	36964094	rs141933232	A	G	-0.2724	0.0546	0.0169	6.07e-07	11724	0.00246563	36.3665
GCST90274820	LIFR	21	43780807	rs147006060	A	G	-0.2602	0.0566	0.0179	4.28e-06	11775	0.00238042	35.1067
GCST90274820	LIFR	22	41054967	rs6002001	A	G	0.6489	0.1417	0.0043	4.66e-06	6861	0.00360564	53.2418
GCST90274820	LIFR	5	6378192	rs9313148	C	G	-0.0824	0.0173	0.1414	1.91e-06	11777	0.00164864	24.2964
GCST90274820	LIFR	9	136128000	rs10901252	C	G	0.2068	0.0213	0.0963	2.76e-22	11779	0.00744358	110.339
GCST90274820	LIFR	3	58363371	rs62258077	T	C	-0.063	0.013	0.6603	1.26e-06	11762	0.00178052	26.2436
GCST90274820	LIFR	5	38527228	rs2289779	T	G	0.0788	0.0134	0.5419	4.09e-09	11336	0.00308292	45.4992
GCST90274820	LIFR	5	110784241	rs115938660	T	C	-0.2181	0.0467	0.0215	3.01e-06	11770	0.00200143	29.5061
GCST90274820	LIFR	7	79349730	rs73157388	T	C	-0.1306	0.0285	0.9229	4.6e-06	11336	0.00242731	35.7999
GCST90274820	LIFR	9	136155000	rs635634	T	C	-0.2885	0.0153	0.1918	2.61e-79	11784	0.0258041	389.712
GCST90274820	LIFR	11	126228659	rs4937122	T	G	0.1262	0.0248	0.9129	3.61e-07	11336	0.00253274	37.3588
GCST90274820	LIFR	17	7063650	rs72837682	T	C	-0.08	0.0172	0.7807	3.3e-06	11336	0.00219146	32.3137
GCST90274820	LIFR	21	34695981	rs62654645	T	G	-0.0812	0.0172	0.5221	2.35e-06	8587	0.00329028	48.5697
GCST90274776	CSF1	1	110466338	rs333970	A	C	-0.1483	0.0119	0.6045	1.2e-35	14286	0.0105161	156.527
GCST90274776	CSF1	1	110470424	rs3093040	A	G	-0.1301	0.0122	0.3824	1.5e-26	14286	0.00799484	118.697
GCST90274776	CSF1	1	110471906	rs3093037	T	C	0.1601	0.0156	0.1729	1.04e-24	14286	0.00733104	108.769
GCST90274776	CSF1	1	110483773	rs7540934	A	G	-0.1219	0.0119	0.409	1.26e-24	14286	0.0071837	106.567
GCST90274776	CSF1	1	110485377	rs10857806	A	G	0.114	0.0115	0.5931	3.65e-23	14718	0.00627271	92.9677
GCST90274776	CSF1	1	110497808	rs61785481	A	G	0.141	0.0115	0.4108	1.47e-34	14719	0.00962413	143.122
GCST90274776	CSF1	1	110501597	rs11579145	A	G	-0.1657	0.0117	0.5174	1.57e-45	14286	0.0137116	204.752
GCST90274776	CSF1	1	110501827	rs6696995	A	G	0.1519	0.0119	0.4137	2.58e-37	14286	0.0111931	166.718
GCST90274776	CSF1	1	110504585	rs7544953	T	C	0.1651	0.0118	0.4773	1.76e-44	14286	0.0136009	203.076
GCST90274776	CSF1	1	110504663	rs61785483	A	G	-0.1503	0.012	0.5884	5.45e-36	14286	0.010942	162.936
GCST90274776	CSF1	1	110598577	rs10745308	A	C	-0.1122	0.0119	0.4126	4.16e-21	14286	0.00610209	90.4234
GCST90274776	CSF1	1	110611886	rs3754442	T	C	0.0996	0.0114	0.5989	2.4e-18	14727	0.00476602	70.5301
GCST90274776	CSF1	1	110613674	rs3754440	A	G	0.0994	0.0114	0.5989	2.8e-18	14727	0.0047469	70.2457
GCST90274776	CSF1	1	110616475	rs7533623	T	C	-0.1	0.0114	0.4038	1.76e-18	14724	0.00481491	71.2571
GCST90274776	CSF1	1	110620701	rs4839103	A	G	0.0953	0.0114	0.5916	6.29e-17	14733	0.00438864	64.9208
GCST90274776	CSF1	1	110625110	rs6674413	T	C	0.0979	0.0115	0.5957	1.69e-17	14728	0.00461665	68.3093
GCST90274825	CCL3	2	145933927	rs570499416	A	C	-0.3014	0.0604	0.0147	6.04e-07	12229	0.00263149	38.8193
GCST90274825	CCL3	4	38801285	rs5743604	A	G	-0.0736	0.0135	0.7503	4.98e-08	14737	0.00202973	29.9242
GCST90274825	CCL3	6	31263051	rs2853926	A	G	-0.0608	0.0133	0.7392	4.84e-06	14743	0.0014253	21.0004
GCST90274825	CCL3	7	1108954	rs113448118	A	G	0.0818	0.0179	0.1528	4.88e-06	11793	0.00173239	25.5329
GCST90274825	CCL3	13	25675278	rs9507462	A	G	-0.0626	0.0133	0.4935	2.52e-06	11767	0.00195905	28.8801
GCST90274825	CCL3	13	66085374	rs9540456	A	G	0.0926	0.0181	0.8776	3.12e-07	14295	0.00184217	27.1539
GCST90274825	CCL3	17	34042025	rs111734780	A	G	-0.3088	0.0623	0.978	7.17e-07	12412	0.00410342	60.6224
GCST90274825	CCL3	17	34341195	rs7222703	A	G	0.089	0.0163	0.847	4.76e-08	14736	0.00205298	30.2676
GCST90274825	CCL3	17	34412293	rs1719209	A	G	0.4088	0.0135	0.231	1e-200	14295	0.0593731	928.697
GCST90274825	CCL3	17	34441376	rs6505511	A	T	0.1965	0.0352	0.0446	2.37e-08	13231	0.0032906	48.5744
GCST90274825	CCL3	17	34449081	rs1557768	A	G	0.1066	0.0145	0.6315	1.96e-13	14295	0.00528878	78.2275
GCST90274825	CCL3	8	56763360	rs188443128	T	C	-0.0718	0.0151	0.4638	1.98e-06	10893	0.00256411	37.8227
GCST90274825	CCL3	12	67790676	rs1125560	T	C	-0.0644	0.0124	0.632	2.06e-07	13863	0.00192915	28.4385
GCST90274825	CCL3	12	111932800	rs7137828	T	C	-0.0837	0.0133	0.5247	3.11e-10	11344	0.0034943	51.5919
GCST90274825	CCL3	16	4774017	rs78871521	T	C	0.1812	0.0371	0.0304	1.04e-06	13246	0.00193559	28.5335
GCST90274825	CCL3	16	81922813	rs1143687	T	C	-0.1229	0.024	0.0627	3.04e-07	14743	0.00177533	26.1669
GCST90274825	CCL3	17	15741465	rs677925	T	C	-0.0668	0.0143	0.7284	2.99e-06	12411	0.00176556	26.0226
GCST90274825	CCL3	17	34358702	rs58231636	T	C	-0.1724	0.0268	0.0563	1.25e-10	14743	0.00315825	46.6146
GCST90274825	CCL3	17	34819191	rs4796217	T	C	0.1383	0.0124	0.6824	6.91e-29	14743	0.00829075	123.002
GCST90274825	CCL3	17	34991417	rs111887239	T	C	-0.1836	0.0371	0.0338	7.47e-07	14743	0.0022017	32.4652
GCST90274825	CCL3	18	12747235	rs2847249	T	C	-0.0621	0.0136	0.2605	4.97e-06	14294	0.0014858	21.893
GCST90274826	MMP1	1	156419786	rs12141791	A	G	0.0859	0.013	0.6981	3.9e-11	14296	0.00311026	45.9041
GCST90274826	MMP1	2	63657053	rs6717478	A	T	0.1548	0.0338	0.966	4.65e-06	14742	0.00157408	23.196
GCST90274826	MMP1	2	75116527	rs2229629	A	G	-0.3153	0.0673	0.0135	2.8e-06	10887	0.00264794	39.0626
GCST90274826	MMP1	8	106583124	rs4734879	A	G	0.1136	0.0137	0.7422	1.11e-16	14296	0.00493845	73.02
GCST90274826	MMP1	9	109554196	rs10978641	A	T	0.0649	0.014	0.7462	3.56e-06	14296	0.00159539	23.5104
GCST90274826	MMP1	11	102376169	rs645077	A	G	0.0582	0.0119	0.4514	1e-06	14736	0.00167762	24.7243
GCST90274826	MMP1	11	102507395	rs72971702	A	T	-0.1554	0.0252	0.9374	6.97e-10	14736	0.00283421	41.8182
GCST90274826	MMP1	11	102610840	rs146135014	A	G	-0.3926	0.0381	0.0288	6.73e-25	14739	0.00862247	127.966
GCST90274826	MMP1	11	102673248	rs484915	A	T	-0.3517	0.0119	0.5613	5.73e-192	14295	0.0609168	954.409
GCST90274826	MMP1	11	102721617	rs11601554	A	G	-0.3504	0.0751	0.0112	3.07e-06	10858	0.00271947	40.1207
GCST90274826	MMP1	11	102896753	rs148297408	A	C	0.3394	0.04	0.9738	2.16e-17	14734	0.00587793	86.9934
GCST90274826	MMP1	11	103359977	rs1481952	A	G	-0.0729	0.0118	0.5138	6.49e-10	14296	0.00265518	39.1697
GCST90274826	MMP1	12	54698408	rs79755767	A	G	0.0928	0.0194	0.1067	1.72e-06	14724	0.00164168	24.1937
GCST90274826	MMP1	17	4351312	rs7219205	A	G	0.0569	0.0121	0.5023	2.57e-06	14296	0.00161877	23.8556
GCST90274826	MMP1	3	64991445	rs873675	T	C	0.1234	0.0234	0.0684	1.34e-07	14742	0.00194064	28.6082
GCST90274826	MMP1	7	120591120	rs188626385	T	C	-0.2509	0.053	0.0177	2.2e-06	12935	0.00218901	32.2776
GCST90274826	MMP1	9	99091009	rs10990535	T	C	0.0703	0.0135	0.253	1.91e-07	14734	0.00186802	27.5356
GCST90274826	MMP1	11	102499646	rs117571978	T	C	-0.2582	0.0437	0.9767	3.45e-09	14743	0.00303431	44.7796
GCST90274826	MMP1	11	102566247	rs61893908	T	C	-0.1694	0.0322	0.0445	1.43e-07	13248	0.00244032	35.9923
GCST90274826	MMP1	11	102594070	rs1939011	T	C	-0.2796	0.0213	0.9154	2.31e-39	14743	0.0121084	180.334
GCST90274826	MMP1	11	102648040	rs17860968	T	C	0.139	0.0268	0.9465	2.14e-07	14738	0.00195674	28.846
GCST90274826	MMP1	11	102792179	rs146660141	T	G	-0.3764	0.04	0.0298	4.96e-21	14736	0.00819232	121.529
GCST90274826	MMP1	11	102817262	rs17860575	T	C	-0.2408	0.0217	0.0815	1.3e-28	14736	0.0086812	128.845
GCST90274826	MMP1	12	57098597	rs2926741	T	C	-0.0704	0.0126	0.3436	2.31e-08	14296	0.00223562	32.9663
GCST90274826	MMP1	12	83594043	rs12367368	T	G	0.0861	0.0186	0.1146	3.67e-06	14744	0.00150439	22.1674
GCST90274826	MMP1	19	14763748	rs11673125	T	C	-0.0585	0.0127	0.296	4.1e-06	14741	0.00142628	21.0149
GCST90274827	MMP10	1	159990022	rs12567824	A	C	0.07	0.0153	0.822	4.76e-06	14296	0.0014339	21.1272
GCST90274827	MMP10	5	668045	rs80346512	A	G	-0.4022	0.0779	0.982	2.43e-07	8534	0.00571871	84.6233
GCST90274827	MMP10	6	31423412	rs181816009	A	G	-0.1769	0.0358	0.0368	7.76e-07	11985	0.00221845	32.7126
GCST90274827	MMP10	6	32551603	rs41285646	A	G	0.106	0.0208	0.2799	3.47e-07	8978	0.00452937	66.9438
GCST90274827	MMP10	10	1063892	rs55804377	A	G	-0.2185	0.0469	0.0185	3.18e-06	14741	0.00173378	25.5535
GCST90274827	MMP10	10	13585421	rs539147801	A	C	-0.2059	0.0444	0.9719	3.53e-06	11329	0.00231564	34.1491
GCST90274827	MMP10	11	102314268	rs118115443	A	T	0.2722	0.0537	0.9873	4e-07	14744	0.00185806	27.3885
GCST90274827	MMP10	11	102380787	rs2897917	A	C	0.0917	0.0137	0.2356	2.18e-11	14733	0.00302876	44.6975
GCST90274827	MMP10	11	102650960	rs17860946	A	G	0.227	0.0329	0.9653	5.21e-12	14744	0.00345202	50.9655
GCST90274827	MMP10	11	103751736	rs10895533	A	G	0.0537	0.0116	0.4532	3.67e-06	14744	0.00142921	21.0581
GCST90274827	MMP10	17	47470487	rs2584662	A	C	-0.0597	0.0122	0.585	9.91e-07	14296	0.00173054	25.5056
GCST90274827	MMP10	20	20711695	rs113958571	A	G	-0.2315	0.0503	0.0188	4.18e-06	14296	0.00197719	29.148
GCST90274827	MMP10	8	77953661	rs112327130	C	G	-0.2862	0.0608	0.0153	2.51e-06	12456	0.00246811	36.4032
GCST90274827	MMP10	9	6176871	rs72699188	C	G	-0.0931	0.0166	0.8507	2.04e-08	14744	0.00220174	32.4656
GCST90274827	MMP10	11	103302733	rs617658	C	G	0.0842	0.016	0.8412	1.42e-07	14723	0.0018941	27.9208
GCST90274827	MMP10	12	111251437	rs7966257	C	G	-0.0819	0.0178	0.1335	4.2e-06	14295	0.00155184	22.8677
GCST90274827	MMP10	19	49206145	rs516316	C	G	0.1003	0.0117	0.4452	1.01e-17	14742	0.00496962	73.4833
GCST90274827	MMP10	2	140567666	rs1356799	T	G	-0.069	0.015	0.7974	4.22e-06	13869	0.00153831	22.668
GCST90274827	MMP10	6	134160498	rs112062276	T	G	0.1203	0.0249	0.0601	1.36e-06	14733	0.001635	24.0951
GCST90274827	MMP10	11	102526161	rs116936690	T	C	0.3054	0.0237	0.0664	5.39e-38	14740	0.0115637	172.127
GCST90274827	MMP10	11	102642183	rs17359230	T	C	0.264	0.0359	0.0336	1.93e-13	14744	0.0045262	66.8968
GCST90274827	MMP10	11	102649482	rs17860955	T	C	1.1371	0.047	0.983	2.6e-129	14256	0.0432145	664.533
GCST90274827	MMP10	11	102650424	rs486055	T	C	-0.3547	0.016	0.1608	6.88e-109	14296	0.033955	517.14
GCST90274827	MMP10	11	102661909	rs657043	T	C	-0.3298	0.0312	0.9578	4.08e-26	14743	0.00879263	130.513
GCST90274827	MMP10	11	102765803	rs1939533	T	C	0.1191	0.0171	0.1347	3.29e-12	14738	0.00330665	48.8121
GCST90274827	MMP10	14	33014869	rs3742926	T	C	-0.0912	0.0196	0.0978	3.27e-06	14744	0.00146778	21.6272
GCST90274822	CCL8	1	3301962	rs78743764	A	C	-0.2226	0.048	0.019	3.53e-06	13656	0.00184715	27.2275
GCST90274822	CCL8	1	159175354	rs12075	A	G	-0.0973	0.0116	0.5553	4.95e-17	14733	0.00467574	69.1174
GCST90274822	CCL8	1	224882124	rs6685547	A	G	0.1462	0.0289	0.0505	4.22e-07	13239	0.0020498	30.2206
GCST90274822	CCL8	2	43748079	rs79965992	A	G	0.1092	0.0233	0.0823	2.78e-06	12851	0.00180126	26.5497
GCST90274822	CCL8	5	125099527	rs407595	A	C	0.0697	0.0147	0.2073	2.12e-06	14287	0.00159663	23.5288
GCST90274822	CCL8	5	147351915	rs145516279	A	G	0.2225	0.048	0.979	3.56e-06	14288	0.0020356	30.0108
GCST90274822	CCL8	5	165649355	rs12523126	A	T	0.1121	0.0232	0.0746	1.35e-06	14288	0.00173504	25.572
GCST90274822	CCL8	6	167056258	rs79567569	A	C	-0.3284	0.0669	0.9877	9.16e-07	13386	0.00262039	38.6551
GCST90274822	CCL8	9	95657986	rs181726805	A	G	-0.2479	0.0536	0.9838	3.75e-06	14736	0.00195887	28.8774
GCST90274822	CCL8	11	76919478	rs948962	A	C	0.0544	0.0119	0.4764	4.84e-06	14736	0.00147638	21.7541
GCST90274822	CCL8	17	4704175	rs9889517	A	G	0.0609	0.0121	0.4783	4.83e-07	14288	0.00185091	27.283
GCST90274822	CCL8	17	32571230	rs72825048	A	G	-0.812	0.0268	0.0508	1e-200	14734	0.0635863	999.072
GCST90274822	CCL8	17	32581252	rs2857655	A	T	0.2922	0.028	0.0561	1.7e-25	14288	0.00904231	134.253
GCST90274822	CCL8	17	32647357	rs34202026	A	T	0.6652	0.0371	0.9715	6.89e-72	14719	0.0245032	369.571
GCST90274822	CCL8	17	32649465	rs11575056	A	G	-0.4164	0.025	0.934	2.74e-62	14288	0.0213768	321.387
GCST90274822	CCL8	17	32670495	rs140163684	A	C	0.2171	0.038	0.0313	1.11e-08	14288	0.00285814	42.1723
GCST90274822	CCL8	17	32732525	rs140871301	A	G	-0.3394	0.0576	0.0124	3.81e-09	14288	0.00282135	41.6279
GCST90274822	CCL8	18	31677370	rs80131163	A	G	0.1962	0.0399	0.9686	8.77e-07	14730	0.00234154	34.532
GCST90274822	CCL8	21	36741897	rs74350159	A	G	0.2798	0.0608	0.012	4.19e-06	13801	0.00185637	27.3635
GCST90274822	CCL8	1	238880980	rs7538845	C	G	0.0566	0.0122	0.6032	3.5e-06	14288	0.00153354	22.5977
GCST90274822	CCL8	11	101424282	rs75573205	C	G	0.1906	0.0408	0.976	2.99e-06	14725	0.00170191	25.0829
GCST90274822	CCL8	17	32625248	rs188234686	C	G	-0.3591	0.0509	0.981	1.73e-12	12847	0.0048071	71.0685
GCST90274822	CCL8	17	32629337	rs78115470	C	G	-0.304	0.0342	0.9622	6.17e-19	14288	0.00672255	99.5784
GCST90274822	CCL8	3	47071457	rs138884871	T	C	0.2198	0.0473	0.0188	3.37e-06	13672	0.00178238	26.271
GCST90274822	CCL8	7	30472091	rs4722985	T	C	-0.0626	0.0133	0.709	2.52e-06	14288	0.00161703	23.8299
GCST90274822	CCL8	16	4704769	rs112168535	T	C	-0.1553	0.0316	0.9555	8.9e-07	13670	0.00205099	30.2382
GCST90274822	CCL8	17	32493952	rs78755813	T	C	0.2528	0.0439	0.0279	8.48e-09	13801	0.00346656	51.181
GCST90274822	CCL8	17	32523297	rs75161959	T	C	0.3201	0.047	0.0201	9.72e-12	13801	0.00403626	59.6262
GCST90274822	CCL8	17	32526914	rs117814539	T	C	-0.7737	0.0284	0.0487	2.01e-163	14288	0.0554653	863.983
GCST90274822	CCL8	17	32535062	rs35490644	T	G	-0.2337	0.0275	0.9443	1.93e-17	14711	0.0057453	85.019
GCST90274822	CCL8	17	32549026	rs10491109	T	G	0.2046	0.0183	0.128	5.09e-29	14288	0.00934475	138.786
GCST90274822	CCL8	17	32594663	rs2190970	T	C	0.7035	0.0214	0.9209	1e-200	14736	0.072102	1143.27
GCST90274822	CCL8	17	32649988	rs1821142	T	C	0.4013	0.0478	0.0184	4.64e-17	13422	0.00581729	86.0906
GCST90274822	CCL8	17	32660955	rs62054942	T	C	0.2092	0.0411	0.0323	3.58e-07	14288	0.00273588	40.3634
GCST90274822	CCL8	17	32689569	rs118020611	T	C	0.153	0.0285	0.0474	7.94e-08	14731	0.00211398	31.1689
GCST90274822	CCL8	17	32851173	rs79088462	T	C	0.2525	0.0551	0.9826	4.59e-06	14288	0.00218011	32.1461
GCST90274822	CCL8	17	32866401	rs16970011	T	C	-0.1135	0.0248	0.9384	4.73e-06	14729	0.00148933	21.9452
GCST90274822	CCL8	17	76944702	rs35904471	T	C	0.0761	0.0165	0.2662	3.99e-06	11337	0.00226248	33.3634
GCST90274822	CCL8	19	2151761	rs75580960	T	C	-0.0904	0.0188	0.8703	1.52e-06	13224	0.00184491	27.1944
GCST90274821	CCL2	1	159175354	rs12075	A	G	0.1694	0.0113	0.5552	8.39e-51	14730	0.0141733	211.53
GCST90274821	CCL2	3	46148636	rs4682808	A	T	0.0733	0.0143	0.4258	2.96e-07	10894	0.00262728	38.757
GCST90274821	CCL2	3	46354619	rs140058837	A	G	0.1744	0.0375	0.9701	3.31e-06	13860	0.00176446	26.0063
GCST90274821	CCL2	3	46390228	rs35728689	A	G	0.3004	0.0198	0.0959	5.44e-52	14732	0.0156482	233.892
GCST90274821	CCL2	3	132269435	rs7619350	A	G	0.0986	0.0201	0.118	9.32e-07	11764	0.00202365	29.8343
GCST90274821	CCL2	5	2885014	rs148307902	A	G	0.2553	0.0538	0.0243	2.08e-06	13798	0.00309068	45.6142
GCST90274821	CCL2	8	115072929	rs182599222	A	T	-0.4028	0.0864	0.991	3.13e-06	11334	0.00289418	42.7056
GCST90274821	CCL2	12	30998369	rs12367122	A	G	0.0739	0.0159	0.1756	3.35e-06	14284	0.00158118	23.3007
GCST90274821	CCL2	15	91387220	rs11639226	A	C	0.0615	0.0133	0.4782	3.76e-06	14285	0.00188753	27.8237
GCST90274821	CCL2	18	75133468	rs190108694	A	G	-0.2084	0.0455	0.0286	4.64e-06	11325	0.00241318	35.591
GCST90274821	CCL2	3	185463545	rs149604038	C	G	-0.2813	0.0556	0.9851	4.21e-07	13798	0.00232293	34.2568
GCST90274821	CCL2	16	4938452	rs117265389	C	G	0.1734	0.0377	0.0256	4.24e-06	14733	0.00150005	22.1034
GCST90274821	CCL2	1	14260220	rs12133241	T	G	0.0728	0.0157	0.8345	3.54e-06	14713	0.00146392	21.5702
GCST90274821	CCL2	3	42906116	rs2228467	T	C	-0.1668	0.0227	0.9288	2.01e-13	14732	0.0036798	54.3409
GCST90274821	CCL2	3	46177864	rs4443214	T	C	-0.1534	0.0182	0.8802	3.5e-17	14713	0.00496271	73.3805
GCST90274821	CCL2	3	46432609	rs189606623	T	C	0.3358	0.0563	0.9818	2.45e-09	14285	0.00402982	59.5307
GCST90274821	CCL2	4	19075878	rs207311	T	C	0.0579	0.0126	0.6697	4.32e-06	14285	0.00148312	21.8535
GCST90274821	CCL2	6	20408729	rs146186562	T	G	-0.2293	0.0497	0.9789	3.96e-06	14285	0.002172	32.0261
GCST90274821	CCL2	7	17977054	rs9942602	T	C	0.0618	0.0117	0.4922	1.28e-07	14728	0.00190916	28.1431
GCST90274821	CCL2	9	78838039	rs77344300	T	C	-0.1381	0.0293	0.0491	2.44e-06	14733	0.00178088	26.2488
GCST90274821	CCL2	11	87277670	rs117510656	T	C	-0.2587	0.0562	0.9806	4.16e-06	14285	0.00254634	37.5599
GCST90274821	CCL2	13	43553825	rs34292320	T	C	-0.0684	0.0134	0.2742	3.32e-07	14285	0.0018622	27.4497
GCST90274821	CCL2	17	32567679	rs11870164	T	C	0.0751	0.013	0.2772	7.61e-09	14733	0.00226007	33.3277
GCST90274821	CCL2	20	9086080	rs79697698	T	C	-0.348	0.0653	0.0136	9.86e-08	13752	0.00324923	47.9618
GCST90274821	CCL2	20	15213518	rs77128226	T	C	-0.1063	0.0218	0.0875	1.08e-06	14285	0.00180442	26.5964
GCST90274821	CCL2	22	21921920	rs117317477	T	G	-0.3227	0.0704	0.0125	4.57e-06	11725	0.00257084	37.9223
GCST90274823	CCL7	1	108717820	rs481267	A	G	-0.0754	0.015	0.3263	4.99e-07	9889	0.00249952	36.8676
GCST90274823	CCL7	1	159175354	rs12075	A	G	-0.0899	0.013	0.5624	4.67e-12	11780	0.00397807	58.7631
GCST90274823	CCL7	1	201769310	rs147793446	A	G	0.1941	0.0413	0.0345	2.6e-06	11770	0.00250988	37.0207
GCST90274823	CCL7	2	68614232	rs146174820	A	G	0.2663	0.0547	0.0247	1.13e-06	10469	0.00341671	50.4423
GCST90274823	CCL7	3	43092290	rs557418	A	G	-0.0922	0.0175	0.175	1.37e-07	11335	0.00245462	36.2037
GCST90274823	CCL7	9	110584352	rs139796674	A	G	0.2334	0.0492	0.0249	2.1e-06	11335	0.00264533	39.024
GCST90274823	CCL7	11	42245173	rs148859911	A	G	0.1507	0.0328	0.05	4.34e-06	11771	0.0021575	31.8119
GCST90274823	CCL7	15	53643049	rs28439856	A	G	0.1646	0.0339	0.9169	1.2e-06	7943	0.00412869	60.9973
GCST90274823	CCL7	15	93092575	rs16947053	A	G	0.2264	0.0487	0.9779	3.34e-06	11783	0.00221549	32.6689
GCST90274823	CCL7	17	32522613	rs7213460	A	G	0.0942	0.0132	0.4161	9.58e-13	11780	0.00431189	63.7156
GCST90274823	CCL7	5	150634915	rs153473	C	G	-0.0638	0.0134	0.4563	1.92e-06	11335	0.00201967	29.7756
GCST90274823	CCL7	13	58931726	rs7327202	C	G	-0.0969	0.0194	0.1497	5.89e-07	10903	0.00239041	35.2543
GCST90274823	CCL7	1	192799485	rs12142504	T	C	0.0778	0.0166	0.6951	2.78e-06	9448	0.00256563	37.8452
GCST90274823	CCL7	3	42858545	rs75883712	T	C	-0.1091	0.0214	0.1095	3.43e-07	11335	0.00232128	34.2325
GCST90274823	CCL7	3	42906116	rs2228467	T	C	-0.3169	0.0252	0.9268	2.88e-36	11782	0.0136261	203.25
GCST90274823	CCL7	3	151048544	rs4146770	T	C	-0.0933	0.0165	0.7978	1.56e-08	11760	0.00280846	41.4373
GCST90274823	CCL7	3	177062154	rs11276535	T	C	-0.0849	0.0167	0.5118	3.7e-07	7943	0.003602	53.1878
GCST90274823	CCL7	4	47682997	rs28667091	T	G	-0.0613	0.0133	0.4117	4.05e-06	11782	0.00182025	26.8302
GCST90274823	CCL7	4	144892144	rs182239847	T	G	-0.1716	0.0359	0.9096	1.75e-06	9453	0.00484265	71.5967
GCST90274823	CCL7	6	100087282	rs9968876	T	G	-0.1046	0.0221	0.8991	2.21e-06	11774	0.00198515	29.2656
GCST90274823	CCL7	10	121143312	rs74157668	T	C	0.1574	0.0343	0.0404	4.46e-06	11781	0.00192093	28.317
GCST90274823	CCL7	11	68891695	rs7116054	T	C	-0.0998	0.0179	0.1822	2.47e-08	11335	0.00296815	43.8005
GCST90274823	CCL7	17	32566418	rs6505401	T	C	-0.078	0.0132	0.4446	3.44e-09	11775	0.00300465	44.3407
GCST90274823	CCL7	20	41126657	rs78848134	T	C	0.2441	0.0514	0.0198	2.04e-06	11296	0.00231284	34.1077
GCST90274824	CCL13	1	159175354	rs12075	A	G	0.189	0.0114	0.5553	9.89e-62	14733	0.017642	264.229
GCST90274824	CCL13	3	43089531	rs73074922	A	G	-0.214	0.0381	0.974	1.95e-08	14728	0.00231948	34.2058
GCST90274824	CCL13	3	46289113	rs55842014	A	G	-0.0638	0.0131	0.3598	1.11e-06	12404	0.0018752	27.6417
GCST90274824	CCL13	4	115566991	rs115511138	A	G	0.1956	0.042	0.9694	3.21e-06	13944	0.00226982	33.4719
GCST90274824	CCL13	5	131707429	rs2631360	A	G	0.0609	0.0131	0.5448	3.34e-06	11782	0.00183952	27.1147
GCST90274824	CCL13	6	31214807	rs144118870	A	G	0.1749	0.0368	0.963	2.01e-06	14735	0.00217991	32.143
GCST90274824	CCL13	6	40051588	rs847767	A	G	0.077	0.0168	0.8533	4.58e-06	14733	0.00148437	21.8721
GCST90274824	CCL13	6	57282260	rs1120252	A	T	0.0873	0.019	0.5592	4.33e-06	9830	0.00375723	55.4885
GCST90274824	CCL13	14	70451473	rs10140592	A	G	0.2704	0.0553	0.0209	1.01e-06	13753	0.00299238	44.159
GCST90274824	CCL13	17	32587314	rs3917900	A	G	0.1557	0.012	0.6401	1.7e-38	14730	0.0111696	166.194
GCST90274824	CCL13	17	32632378	rs11652256	A	G	0.2025	0.0356	0.0319	1.28e-08	14736	0.00253274	37.3589
GCST90274824	CCL13	17	32651330	rs1946589	A	G	-0.3534	0.048	0.9817	1.8e-13	13422	0.00448738	66.3204
GCST90274824	CCL13	17	32683289	rs3136676	A	G	0.3903	0.0251	0.9384	1.6e-54	14728	0.0176115	263.763
GCST90274824	CCL13	19	14773077	rs8112014	A	G	-0.0578	0.0126	0.2923	4.49e-06	14724	0.00138218	20.3641
GCST90274824	CCL13	20	12689462	rs62201455	A	C	-0.2136	0.0451	0.9807	2.18e-06	14722	0.00172713	25.4553
GCST90274824	CCL13	16	74410477	rs62055193	C	G	0.093	0.0196	0.2384	2.09e-06	9830	0.00314072	46.355
GCST90274824	CCL13	3	42910621	rs7612912	T	C	0.1281	0.012	0.6276	1.33e-26	14714	0.00767045	113.728
GCST90274824	CCL13	4	176433708	rs62336911	T	C	0.1569	0.0332	0.0417	2.29e-06	14288	0.00196749	29.0048
GCST90274824	CCL13	5	22143588	rs74794857	T	C	0.0674	0.0139	0.4123	1.24e-06	11760	0.0022015	32.4621
GCST90274824	CCL13	8	116657911	rs2721961	T	G	-0.1201	0.0133	0.7293	1.72e-19	14288	0.00569522	84.2737
GCST90274824	CCL13	10	94520346	rs2497351	T	C	0.0668	0.0145	0.2018	4.09e-06	14736	0.00143753	21.1808
GCST90274824	CCL13	17	32529710	rs72825017	T	G	-0.1997	0.0251	0.0594	1.77e-15	14730	0.00445633	65.8595
GCST90274824	CCL13	17	32652307	rs144618566	T	C	0.3757	0.0538	0.0168	2.88e-12	13801	0.00466298	68.9278
GCST90274824	CCL13	17	56210459	rs181250	T	C	-0.1032	0.0208	0.8805	6.99e-07	11538	0.00224123	33.0493
GCST90274824	CCL13	20	20023326	rs926646	T	C	0.1432	0.0304	0.9545	2.47e-06	14732	0.00178116	26.253
GCST90274771	CD244	1	25261696	rs10903115	A	G	-0.0559	0.0122	0.4429	4.61e-06	14286	0.00154203	22.7229
GCST90274771	CD244	1	88677329	rs147033439	A	G	0.2053	0.0411	0.0249	5.88e-07	14731	0.00204671	30.175
GCST90274771	CD244	1	160803802	rs11265493	A	G	0.2122	0.0119	0.4066	3.99e-71	14287	0.0217288	326.797
GCST90274771	CD244	1	160985866	rs139333121	A	G	-0.3398	0.0736	0.009	3.9e-06	13121	0.00205965	30.3661
GCST90274771	CD244	2	62495209	rs4672486	A	G	0.0661	0.0117	0.4329	1.61e-08	14720	0.00214526	31.6311
GCST90274771	CD244	2	74883750	rs139676653	A	G	-0.3101	0.0673	0.0116	4.07e-06	14287	0.00220508	32.515
GCST90274771	CD244	4	174530615	rs114758826	A	G	-0.1804	0.0337	0.0393	8.65e-08	14728	0.00245744	36.2454
GCST90274771	CD244	6	614064	rs6928352	A	G	-0.1074	0.0215	0.0794	5.87e-07	14731	0.00168628	24.8522
GCST90274771	CD244	8	3921805	rs2554697	A	G	0.0627	0.0134	0.6347	2.88e-06	11782	0.00182299	26.8706
GCST90274771	CD244	11	94575608	rs11020961	A	G	0.0768	0.0161	0.8167	1.84e-06	14287	0.00176595	26.0283
GCST90274771	CD244	11	126335329	rs11220506	A	G	-0.0702	0.0147	0.1876	1.79e-06	14729	0.00150213	22.1341
GCST90274771	CD244	16	48902293	rs149458216	A	C	-0.2146	0.047	0.0182	4.97e-06	14725	0.00164583	24.255
GCST90274771	CD244	22	17214005	rs139924614	A	G	0.1618	0.0348	0.9666	3.33e-06	14725	0.00169036	24.9124
GCST90274771	CD244	4	27611759	rs1574847	C	G	-0.0637	0.0139	0.2366	4.59e-06	14287	0.0014658	21.598
GCST90274771	CD244	1	44253015	rs3828139	T	C	0.0744	0.0119	0.4677	4.05e-10	14286	0.00275613	40.663
GCST90274771	CD244	1	160701390	rs114594620	T	C	0.3862	0.0625	0.9847	6.44e-10	12934	0.00449417	66.4213
GCST90274771	CD244	1	160794585	rs505728	T	C	-0.0721	0.0122	0.5532	3.42e-09	12849	0.00256978	37.9066
GCST90274771	CD244	2	79554556	rs1434219	T	C	-0.0589	0.0123	0.4388	1.68e-06	14287	0.00170862	25.1819
GCST90274771	CD244	2	111846068	rs56272634	T	C	0.0704	0.0126	0.6994	2.31e-08	14729	0.00208396	30.7254
GCST90274771	CD244	5	96078542	rs78142752	T	C	0.2288	0.0497	0.0184	4.15e-06	14734	0.00189101	27.8752
GCST90274771	CD244	8	106570964	rs34826779	T	G	0.063	0.0138	0.248	4.99e-06	14287	0.0014804	21.8135
GCST90274771	CD244	9	92856642	rs10992054	T	C	-0.3705	0.0763	0.9873	1.2e-06	12304	0.00344238	50.8227
GCST90274771	CD244	12	111884608	rs3184504	T	C	0.116	0.0128	0.4764	1.27e-19	11784	0.00671301	99.436
GCST90274771	CD244	17	7088423	rs72837690	T	C	-0.0776	0.0125	0.6405	5.37e-10	14287	0.00277314	40.9146
GCST90274829	NTF3	4	7533099	rs79759094	A	G	-0.1163	0.0251	0.0638	3.6e-06	14728	0.00161577	23.8113
GCST90274829	NTF3	5	1731054	rs12517801	A	G	-0.0555	0.0121	0.3609	4.5e-06	14726	0.00142093	20.9358
GCST90274829	NTF3	5	114451587	rs2034246	A	C	0.0582	0.012	0.5677	1.23e-06	14296	0.00166257	24.5021
GCST90274829	NTF3	6	111688927	rs3218587	A	G	0.1364	0.0294	0.0429	3.49e-06	14744	0.00152782	22.5133
GCST90274829	NTF3	7	8762956	rs2107473	A	G	-0.2393	0.0507	0.0175	2.36e-06	13394	0.00196918	29.0297
GCST90274829	NTF3	7	40026172	rs17537796	A	C	-0.2571	0.0553	0.9866	3.33e-06	14254	0.00174775	25.7597
GCST90274829	NTF3	11	101727684	rs11225042	A	C	-0.0973	0.0203	0.8737	1.64e-06	12412	0.0020894	30.8057
GCST90274829	NTF3	11	123375056	rs2846299	A	G	0.0582	0.0125	0.3022	3.22e-06	14721	0.00142857	21.0486
GCST90274829	NTF3	12	5547187	rs73039974	A	C	0.0953	0.0195	0.9016	1.02e-06	14744	0.00161148	23.748
GCST90274829	NTF3	12	5680104	rs58399805	A	T	0.1106	0.022	0.0799	4.98e-07	14737	0.00179855	26.5097
GCST90274829	NTF3	14	19356757	rs540074689	A	C	-0.1076	0.0219	0.8004	8.96e-07	10703	0.00369932	54.6302
GCST90274829	NTF3	2	46306174	rs145686993	C	G	-0.2464	0.0539	0.0161	4.84e-06	14257	0.00192348	28.3547
GCST90274829	NTF3	8	72031901	rs72652073	C	G	0.058	0.0125	0.3811	3.48e-06	14296	0.00158688	23.3849
GCST90274829	NTF3	15	88514855	rs28735437	C	G	-0.1168	0.0164	0.1435	1.06e-12	14737	0.00335347	49.5057
GCST90274829	NTF3	18	55310060	rs376150779	C	G	-0.0819	0.0172	0.7735	1.92e-06	10894	0.00235032	34.6617
GCST90274829	NTF3	18	72123860	rs11151953	C	G	0.0734	0.0124	0.5258	3.23e-09	14296	0.00268661	39.6345
GCST90274829	NTF3	6	151293888	rs112418830	T	C	0.1366	0.0263	0.0567	2.06e-07	14296	0.00199602	29.4261
GCST90274829	NTF3	7	152298228	rs73166403	T	C	-0.092	0.02	0.1114	4.22e-06	14296	0.0016757	24.696
GCST90274829	NTF3	9	87478172	rs10780690	T	G	0.0557	0.012	0.5265	3.46e-06	14296	0.00154689	22.7946
GCST90274829	NTF3	10	115833862	rs146532158	T	C	-0.1859	0.0386	0.0249	1.46e-06	14741	0.00167818	24.7325
GCST90274829	NTF3	22	43649715	rs5751454	T	C	0.1823	0.0398	0.0287	4.64e-06	13680	0.00185284	27.3115
GCST90274828	NRTN	1	214886642	rs4360502	A	G	-0.0652	0.0141	0.3445	3.76e-06	11342	0.00191994	28.3024
GCST90274828	NRTN	2	15734798	rs62120726	A	G	0.0786	0.0172	0.8077	4.88e-06	11343	0.00191913	28.2905
GCST90274828	NRTN	11	10358788	rs182274799	A	G	0.1565	0.031	0.0646	4.46e-07	9461	0.00295998	43.6795
GCST90274828	NRTN	11	95201232	rs4753678	A	G	0.087	0.0178	0.5434	1.02e-06	7942	0.00375599	55.4702
GCST90274828	NRTN	16	25004804	rs148164126	A	G	0.2217	0.048	0.022	3.86e-06	11774	0.00211506	31.1849
GCST90274828	NRTN	16	26080883	rs7202385	A	T	0.0746	0.0157	0.6725	2.02e-06	9460	0.00245138	36.1558
GCST90274828	NRTN	19	14691684	rs10412462	A	C	-0.1731	0.0366	0.0363	2.25e-06	11790	0.00209639	30.909
GCST90274828	NRTN	20	55469957	rs113580784	A	G	-0.2288	0.0495	0.0208	3.8e-06	11768	0.00213244	31.4416
GCST90274828	NRTN	2	172434373	rs908372	C	G	-0.0622	0.0136	0.3324	4.8e-06	11773	0.00171707	25.3067
GCST90274828	NRTN	5	21508959	rs7712604	C	G	-0.0879	0.0176	0.6738	5.9e-07	8587	0.00339643	50.142
GCST90274828	NRTN	3	73067086	rs76777800	T	C	0.3387	0.0738	0.0176	4.44e-06	6941	0.00396699	58.5988
GCST90274828	NRTN	4	43313220	rs143131035	T	C	-0.4361	0.0867	0.0118	4.91e-07	7585	0.00443536	65.5482
GCST90274828	NRTN	5	171026588	rs29630	T	C	-0.074	0.0159	0.2493	3.25e-06	11343	0.00204966	30.2186
GCST90274828	NRTN	8	43185781	rs192427410	T	G	0.3743	0.0786	0.0252	1.92e-06	8783	0.00688313	101.973
GCST90274828	NRTN	11	4475910	rs77216559	T	C	0.1667	0.034	0.958	9.44e-07	11791	0.00223623	32.9754
GCST90274828	NRTN	15	24046105	rs8033310	T	C	0.1332	0.0286	0.9133	3.2e-06	11343	0.00280977	41.4567
GCST90274828	NRTN	16	21786236	rs28759830	T	C	-0.1778	0.037	0.9507	1.54e-06	9461	0.00296336	43.7295
GCST90274831	OSM	3	155531845	rs7432752	A	G	0.0882	0.0167	0.5176	1.28e-07	10894	0.0038848	57.38
GCST90274831	OSM	8	2621859	rs7007281	A	T	0.1155	0.0243	0.9154	2e-06	11775	0.00206621	30.4631
GCST90274831	OSM	10	30032133	rs76275710	A	G	0.2665	0.0525	0.0176	3.85e-07	14735	0.00245598	36.2239
GCST90274831	OSM	11	47424864	rs61897429	A	G	-0.0847	0.017	0.139	6.28e-07	14735	0.00171718	25.3083
GCST90274831	OSM	15	22508018	rs4779338	A	G	0.1274	0.0276	0.211	3.91e-06	8491	0.00540416	79.9435
GCST90274831	OSM	17	38137033	rs3859189	A	G	0.1101	0.0117	0.5367	4.95e-21	14729	0.00602835	89.2331
GCST90274831	OSM	17	75178814	rs116928468	A	G	-0.2566	0.0536	0.019	1.69e-06	11770	0.00245452	36.2022
GCST90274831	OSM	21	42594678	rs80303768	A	G	-0.152	0.0327	0.0371	3.35e-06	14722	0.00165072	24.3271
GCST90274831	OSM	22	38211954	rs2285179	A	G	-0.0663	0.0122	0.5586	5.5e-08	14288	0.00216766	31.962
GCST90274831	OSM	22	49231540	rs28444486	A	G	0.0636	0.0136	0.7378	2.92e-06	14735	0.001565	23.062
GCST90274831	OSM	9	137876508	rs117867445	C	G	0.2926	0.0621	0.0172	2.46e-06	10471	0.00289449	42.7103
GCST90274831	OSM	22	23239868	rs370767	C	G	0.06	0.0131	0.4697	4.65e-06	13224	0.00179339	26.4335
GCST90274831	OSM	22	30600105	rs4823082	C	G	-0.159	0.0346	0.0363	4.32e-06	14724	0.00176878	26.0701
GCST90274831	OSM	6	31274196	rs9264931	T	C	-0.1048	0.0191	0.8812	4.09e-08	14736	0.00229955	33.9113
GCST90274831	OSM	8	41555366	rs559651	T	C	-0.0594	0.0125	0.6496	2.01e-06	14715	0.00160625	23.6708
GCST90274831	OSM	11	72945341	rs2511241	T	C	0.177	0.0236	0.9163	6.38e-14	13668	0.00480551	71.0449
GCST90274831	OSM	11	72946279	rs74472890	T	C	-0.1426	0.0281	0.9471	3.88e-07	14735	0.00203761	30.0405
GCST90274831	OSM	11	102334152	rs7102957	T	C	-0.0803	0.0173	0.8631	3.46e-06	14288	0.00152379	22.4538
GCST90274831	OSM	12	112007756	rs653178	T	C	-0.0728	0.0132	0.5224	3.48e-08	11785	0.0026446	39.0132
GCST90274831	OSM	14	88422929	rs111865607	T	C	-0.1077	0.0178	0.2079	1.44e-09	10894	0.00382029	56.4234
GCST90274831	OSM	17	38133545	rs28496749	T	C	0.0752	0.0157	0.7229	1.67e-06	12778	0.00226559	33.4092
GCST90274830	TNFRSF11B	6	130506773	rs192337992	A	G	-0.1555	0.0334	0.962	3.23e-06	11978	0.00176787	26.0567
GCST90274830	TNFRSF11B	8	8604423	rs6985207	A	C	0.0522	0.0114	0.5556	4.67e-06	14285	0.00134557	19.8241
GCST90274830	TNFRSF11B	10	55029035	rs77507094	A	G	0.1965	0.0429	0.9791	4.64e-06	14726	0.00158026	23.2872
GCST90274830	TNFRSF11B	11	16272199	rs1437633	A	C	-0.079	0.0147	0.2072	7.69e-08	12851	0.0020504	30.2294
GCST90274830	TNFRSF11B	12	71789031	rs376613127	A	G	-0.2692	0.0568	0.0133	2.14e-06	13154	0.00190203	28.0379
GCST90274830	TNFRSF11B	13	109537182	rs61968587	A	G	-0.2671	0.0567	0.9843	2.47e-06	13798	0.00220498	32.5136
GCST90274830	TNFRSF11B	14	69271784	rs10142466	A	G	0.057	0.0109	0.49	1.7e-07	14721	0.00162385	23.9306
GCST90274830	TNFRSF11B	15	84250648	rs138408096	A	G	-0.2007	0.0423	0.0206	2.09e-06	14721	0.00162537	23.953
GCST90274830	TNFRSF11B	17	26694861	rs704	A	G	-0.1404	0.0111	0.4726	1.14e-36	14733	0.00982648	146.012
GCST90274830	TNFRSF11B	20	36001673	rs562335808	A	G	-0.2822	0.0592	0.9756	1.87e-06	10894	0.00379145	55.9959
GCST90274830	TNFRSF11B	1	27021913	rs114165349	C	G	-0.1948	0.034	0.0337	1.01e-08	14727	0.00247144	36.4524
GCST90274830	TNFRSF11B	4	32870458	rs28454196	C	G	-0.2242	0.0486	0.9758	3.97e-06	14285	0.00237398	35.0115
GCST90274830	TNFRSF11B	4	99986023	rs1230164	C	G	-0.0671	0.0129	0.7288	1.98e-07	14285	0.00177981	26.233
GCST90274830	TNFRSF11B	8	119443927	rs9643126	C	G	0.0837	0.0146	0.4689	9.87e-09	10893	0.00348929	51.5177
GCST90274830	TNFRSF11B	1	40045085	rs56009454	T	G	-0.0637	0.0139	0.3753	4.59e-06	10894	0.00190265	28.0471
GCST90274830	TNFRSF11B	3	172223982	rs17600346	T	C	-0.1569	0.0299	0.9631	1.54e-07	14723	0.00174974	25.7891
GCST90274830	TNFRSF11B	6	134519823	rs144471361	T	C	0.3067	0.0628	0.0154	1.04e-06	12145	0.00285258	42.0901
GCST90274830	TNFRSF11B	8	119777640	rs1493936	T	C	-0.258	0.046	0.0224	2.04e-08	14246	0.00291527	43.0178
GCST90274830	TNFRSF11B	8	119805839	rs58792577	T	C	-0.0665	0.0119	0.6822	2.29e-08	14724	0.00191752	28.2666
GCST90274830	TNFRSF11B	8	120081031	rs2247769	T	C	-0.1705	0.0114	0.5577	1.42e-50	14285	0.0143416	214.078
GCST90274830	TNFRSF11B	12	85607051	rs74111611	T	C	-0.1471	0.0298	0.9603	7.96e-07	14732	0.00164988	24.3148
GCST90274830	TNFRSF11B	12	119984130	rs138557324	T	C	-0.2253	0.0473	0.0196	1.91e-06	14285	0.0019508	28.7582
GCST90274830	TNFRSF11B	14	94838142	rs112635299	T	G	0.2618	0.0433	0.0205	1.48e-09	14733	0.0027525	40.6093
GCST90274830	TNFRSF11B	17	47938521	rs271665	T	C	-0.0672	0.0129	0.748	1.9e-07	14710	0.00170244	25.0906
GCST90274830	TNFRSF11B	18	76523646	rs9946923	T	C	0.172	0.0376	0.9707	4.77e-06	13230	0.00168283	24.8012
GCST90274832	CD274	1	27646512	rs146328951	A	G	-0.4926	0.0993	0.0079	7.02e-07	9354	0.00380366	56.1769
GCST90274832	CD274	1	238609559	rs184265227	A	G	0.0961	0.0192	0.868	5.58e-07	14288	0.00211627	31.2027
GCST90274832	CD274	3	127280969	rs4974444	A	G	-0.0816	0.0176	0.8717	3.55e-06	14288	0.00148937	21.9459
GCST90274832	CD274	6	134673561	rs75510105	A	G	0.1933	0.0385	0.0292	5.15e-07	14727	0.00211839	31.2341
GCST90274832	CD274	9	5486856	rs10435744	A	G	0.115	0.0182	0.8842	2.64e-10	14735	0.00270822	39.9543
GCST90274832	CD274	9	34007646	rs7026097	A	T	0.0832	0.016	0.1779	1.99e-07	12834	0.00202478	29.851
GCST90274832	CD274	19	5799008	rs79045618	A	G	0.1619	0.0324	0.0521	5.83e-07	10714	0.00258895	38.1901
GCST90274832	CD274	5	18901704	rs35024691	C	G	-0.1008	0.0219	0.0929	4.17e-06	12825	0.00171247	25.2387
GCST90274832	CD274	7	151019021	rs12539643	C	G	0.1913	0.0407	0.966	2.6e-06	11337	0.0024039	35.4538
GCST90274832	CD274	5	90058982	rs62373966	T	G	0.1407	0.0273	0.9234	2.55e-07	11777	0.00280051	41.3196
GCST90274832	CD274	5	159936536	rs10043030	T	C	-0.1179	0.0248	0.0613	1.99e-06	14091	0.00159972	23.5744
GCST90274832	CD274	6	19842497	rs6917605	T	C	0.0554	0.0116	0.4457	1.79e-06	14733	0.00151648	22.3459
GCST90274832	CD274	8	68297799	rs113674769	T	G	-0.1142	0.025	0.074	4.92e-06	12404	0.00178733	26.3441
GCST90274832	CD274	9	5448218	rs822335	T	C	-0.1295	0.012	0.3471	3.77e-27	14736	0.007601	112.69
GCST90274832	CD274	11	1948186	rs7125631	T	C	-0.0609	0.0128	0.6543	1.96e-06	14288	0.0016778	24.727
GCST90274832	CD274	11	127683667	rs7945680	T	G	0.061	0.0114	0.5018	8.75e-08	14728	0.00186048	27.4242
GCST90274832	CD274	12	48670152	rs7304709	T	C	0.0537	0.0117	0.5862	4.44e-06	14727	0.00139899	20.6122
GCST90274832	CD274	12	111932800	rs7137828	T	C	-0.0622	0.0133	0.5235	2.92e-06	11337	0.00193015	28.4532
GCST90274832	CD274	15	89721461	rs2283438	T	C	-0.0577	0.012	0.4351	1.52e-06	14288	0.0016366	24.1188
GCST90274786	S100A12	1	153337943	rs3014874	A	G	-0.1726	0.0137	0.2623	2.15e-36	14294	0.0115289	171.604
GCST90274786	S100A12	1	153362507	rs3006488	A	G	-0.1585	0.0185	0.8882	1.06e-17	14743	0.00498932	73.7759
GCST90274786	S100A12	3	174824333	rs150015576	A	C	0.194	0.0423	0.0217	4.51e-06	14740	0.00159796	23.5484
GCST90274786	S100A12	7	75133433	rs191808657	A	C	0.3059	0.0665	0.983	4.22e-06	12412	0.00312746	46.1586
GCST90274786	S100A12	8	123985708	rs3802266	A	G	0.0555	0.0118	0.5633	2.56e-06	14740	0.00151544	22.3305
GCST90274786	S100A12	11	31879143	rs78800546	A	G	-0.2529	0.0534	0.0156	2.18e-06	14295	0.00196437	28.9587
GCST90274786	S100A12	16	4602209	rs147302029	A	G	0.1806	0.0345	0.0379	1.65e-07	13649	0.00237862	35.0801
GCST90274786	S100A12	20	43028037	rs2425640	A	G	-0.0583	0.0123	0.3511	2.14e-06	14741	0.00154873	22.8218
GCST90274786	S100A12	22	18032226	rs174344	A	G	0.0617	0.0125	0.6296	7.97e-07	14295	0.00177556	26.1703
GCST90274786	S100A12	1	245480237	rs59538998	C	G	-0.1188	0.0258	0.0622	4.13e-06	14295	0.00164651	24.265
GCST90274786	S100A12	16	8702137	rs117094746	C	G	-0.1505	0.0329	0.9548	4.77e-06	11787	0.00195503	28.8207
GCST90274786	S100A12	19	4247567	rs138439507	C	G	0.0865	0.0183	0.191	2.28e-06	11537	0.0023123	34.0997
GCST90274786	S100A12	2	125135589	rs13384799	T	C	-0.0622	0.0133	0.7266	2.92e-06	14295	0.00153711	22.6503
GCST90274786	S100A12	3	152573197	rs56268787	T	C	-0.0936	0.0203	0.0955	4.01e-06	14737	0.00151354	22.3025
GCST90274786	S100A12	4	12920594	rs2056031	T	C	-0.0604	0.0119	0.613	3.86e-07	14739	0.00173091	25.5111
GCST90274786	S100A12	12	96571503	rs112956934	T	C	0.1884	0.0407	0.0246	3.67e-06	14737	0.00170337	25.1045
GCST90274786	S100A12	14	59990514	rs112988802	T	C	-0.1396	0.0293	0.9492	1.89e-06	12851	0.00187941	27.7039
GCST90274786	S100A12	22	17406250	rs55783131	T	C	0.2064	0.0425	0.0239	1.19e-06	14728	0.00198766	29.3027
GCST90274835	SLAMF1	1	26973918	rs141439288	A	G	0.0664	0.0138	0.542	1.5e-06	11757	0.00218893	32.2763
GCST90274835	SLAMF1	2	62575443	rs13014154	A	G	-0.0612	0.0123	0.3695	6.5e-07	14285	0.00174515	25.7213
GCST90274835	SLAMF1	2	216910771	rs192245879	A	G	0.3328	0.0655	0.989	3.76e-07	13799	0.00240983	35.5414
GCST90274835	SLAMF1	3	98605646	rs1972433	A	C	0.066	0.0132	0.4501	5.73e-07	11333	0.00215631	31.7943
GCST90274835	SLAMF1	3	186731157	rs10212190	A	T	0.0727	0.0121	0.6151	1.88e-09	14285	0.00250261	36.9132
GCST90274835	SLAMF1	4	6642331	rs3806818	A	G	0.0707	0.0153	0.1909	3.82e-06	13853	0.00154411	22.7536
GCST90274835	SLAMF1	4	106143797	rs13147502	A	G	-0.0609	0.0127	0.5964	1.62e-06	12843	0.00178547	26.3167
GCST90274835	SLAMF1	5	95263427	rs570025519	A	G	0.1321	0.0164	0.2395	7.96e-16	10894	0.00635683	94.1263
GCST90274835	SLAMF1	6	32635501	rs114466578	A	G	0.1017	0.0168	0.796	1.42e-09	12733	0.00335904	49.5881
GCST90274835	SLAMF1	7	131445546	rs76076221	A	G	-0.2024	0.0437	0.9713	3.63e-06	14247	0.00228395	33.6807
GCST90274835	SLAMF1	7	134817203	rs79348253	A	G	-0.1585	0.0295	0.0447	7.75e-08	14719	0.00214554	31.6351
GCST90274835	SLAMF1	10	66091335	rs138657007	A	G	-0.2863	0.0577	0.0181	6.98e-07	12790	0.00291352	42.9919
GCST90274835	SLAMF1	17	7063899	rs56244095	A	C	0.1013	0.0156	0.2121	8.38e-11	14286	0.00342974	50.6354
GCST90274835	SLAMF1	18	59233474	rs149092077	A	G	-0.3592	0.073	0.9888	8.63e-07	11137	0.00285778	42.1671
GCST90274835	SLAMF1	18	72388527	rs35271532	A	G	-0.1486	0.0324	0.0449	4.51e-06	14286	0.00189393	27.9182
GCST90274835	SLAMF1	19	17337555	rs3745163	A	C	0.0674	0.0145	0.2299	3.35e-06	13669	0.00160855	23.7048
GCST90274835	SLAMF1	9	78767497	rs17720330	C	G	-0.1982	0.043	0.0213	4.04e-06	14727	0.00163782	24.1368
GCST90274835	SLAMF1	12	121341933	rs2393716	C	G	0.0583	0.0124	0.5241	2.58e-06	12848	0.0016955	24.9882
GCST90274835	SLAMF1	13	78282092	rs73231041	C	G	-0.2791	0.0598	0.0148	3.05e-06	12735	0.00227162	33.4984
GCST90274835	SLAMF1	17	79220224	rs2725405	C	G	0.0894	0.0141	0.4462	2.29e-10	10271	0.00394991	58.3455
GCST90274835	SLAMF1	1	160530427	rs2083128	T	C	-0.105	0.0123	0.6677	1.38e-17	14724	0.00489238	72.3355
GCST90274835	SLAMF1	1	160563894	rs149251287	T	G	-0.2068	0.0453	0.0242	4.99e-06	14720	0.00201979	29.7774
GCST90274835	SLAMF1	1	160636559	rs60094514	T	C	0.2209	0.0162	0.8506	2.45e-42	14732	0.0124022	184.764
GCST90274835	SLAMF1	6	31304222	rs1634770	T	C	-0.0635	0.0126	0.4145	4.66e-07	14285	0.00195717	28.8523
GCST90274835	SLAMF1	6	42462406	rs7745783	T	C	-0.0589	0.0119	0.4969	7.44e-07	14286	0.00173454	25.5646
GCST90274835	SLAMF1	6	152893441	rs2623960	T	C	0.0688	0.0143	0.2204	1.5e-06	14286	0.00162664	23.9717
GCST90274835	SLAMF1	7	38626562	rs10499604	T	C	0.058	0.0125	0.3266	3.48e-06	14730	0.00147971	21.8032
GCST90274835	SLAMF1	10	28873202	rs2790462	T	C	-0.0747	0.0126	0.2977	3.06e-09	14733	0.00233331	34.4103
GCST90274835	SLAMF1	12	111884608	rs3184504	T	C	0.097	0.013	0.4758	8.55e-14	11783	0.00469348	69.3808
GCST90274835	SLAMF1	13	26736047	rs111865527	T	C	0.2712	0.0569	0.9863	1.88e-06	14244	0.00198765	29.3025
GCST90274835	SLAMF1	13	107639422	rs112742549	T	C	0.2421	0.0506	0.9791	1.71e-06	13499	0.00239879	35.3783
GCST90274835	SLAMF1	14	87822926	rs147616029	T	C	-0.0644	0.0128	0.3774	4.87e-07	12850	0.001949	28.7317
GCST90274835	SLAMF1	15	55294543	rs1609310	T	G	-0.0557	0.012	0.5136	3.46e-06	14286	0.0015501	22.842
GCST90274835	SLAMF1	17	16848750	rs4561508	T	C	0.0962	0.0181	0.1158	1.07e-07	14734	0.00189513	27.936
GCST90274835	SLAMF1	22	22451222	rs73151926	T	C	0.1063	0.0229	0.0805	3.45e-06	14286	0.0016728	24.6532
GCST90274834	SIRT2	2	122731427	rs138897138	A	G	0.104	0.0218	0.9138	1.84e-06	14288	0.00170394	25.1129
GCST90274834	SIRT2	4	160629137	rs60459634	A	G	-0.1063	0.0229	0.0886	3.45e-06	14288	0.0018249	26.8989
GCST90274834	SIRT2	5	78787853	rs115455827	A	G	0.1277	0.0277	0.9506	4.02e-06	14735	0.00153157	22.5685
GCST90274834	SIRT2	5	177560339	rs7718478	A	T	0.0639	0.0138	0.7496	3.65e-06	14288	0.00153284	22.5872
GCST90274834	SIRT2	6	63413043	rs72883370	A	G	-0.3428	0.0737	0.989	3.3e-06	12737	0.00255682	37.715
GCST90274834	SIRT2	6	158193698	rs1034059	A	G	0.076	0.0145	0.6981	1.59e-07	14288	0.00243466	35.9085
GCST90274834	SIRT2	12	83600525	rs11115639	A	C	-0.0841	0.0184	0.8864	4.86e-06	14730	0.00142439	20.987
GCST90274834	SIRT2	22	45002809	rs12152184	A	G	0.0965	0.0208	0.885	3.49e-06	12402	0.00189551	27.9416
GCST90274834	SIRT2	7	14143486	rs12531843	C	G	-0.1286	0.0243	0.9177	1.21e-07	12404	0.00249812	36.8468
GCST90274834	SIRT2	19	39410986	rs12460327	C	G	-0.0751	0.0152	0.8169	7.78e-07	14727	0.0016872	24.8658
GCST90274834	SIRT2	3	14613224	rs116198125	T	C	-0.1521	0.0329	0.9617	3.78e-06	14727	0.00170422	25.1171
GCST90274834	SIRT2	8	89590527	rs147383134	T	C	0.2573	0.0551	0.9858	3.02e-06	13801	0.00185347	27.3208
GCST90274834	SIRT2	13	37413465	rs77381020	T	C	0.0862	0.0184	0.8546	2.8e-06	14288	0.0018466	27.2192
GCST90274834	SIRT2	19	39379770	rs144373891	T	C	-0.5739	0.0515	0.0161	7.69e-29	14736	0.0104347	155.144
GCST90274837	STAMBP	2	74061232	rs111872246	A	G	0.2195	0.0425	0.0229	2.41e-07	14248	0.00215612	31.7916
GCST90274837	STAMBP	2	122731427	rs138897138	A	G	0.1085	0.0218	0.9138	6.46e-07	14288	0.00185459	27.3373
GCST90274837	STAMBP	6	158193698	rs1034059	A	G	0.0695	0.0145	0.698	1.64e-06	14288	0.00203639	30.0226
GCST90274837	STAMBP	14	104363671	rs111581172	A	G	-0.1722	0.0352	0.0323	9.98e-07	14736	0.0018537	27.3241
GCST90274837	STAMBP	15	81240669	rs2280441	A	G	-0.1571	0.0309	0.0404	3.69e-07	14735	0.00191361	28.209
GCST90274837	STAMBP	17	60294757	rs73327656	A	G	0.235	0.0512	0.0269	4.44e-06	13801	0.00289118	42.6613
GCST90274837	STAMBP	19	6195636	rs140656901	A	G	0.1288	0.0272	0.0724	2.19e-06	13224	0.00222824	32.8572
GCST90274837	STAMBP	19	56709656	rs10426867	A	G	0.2031	0.0437	0.0246	3.36e-06	12785	0.00197956	29.183
GCST90274837	STAMBP	22	45002809	rs12152184	A	G	0.0961	0.0208	0.8851	3.83e-06	12402	0.0018784	27.689
GCST90274837	STAMBP	7	14143486	rs12531843	C	G	-0.1251	0.0243	0.9177	2.63e-07	12404	0.00236399	34.8638
GCST90274837	STAMBP	3	14613224	rs116198125	T	C	-0.1484	0.0325	0.9619	4.97e-06	14727	0.00161418	23.7879
GCST90274837	STAMBP	7	29807677	rs200824954	T	G	0.1578	0.0339	0.0643	3.24e-06	10894	0.00299634	44.2177
GCST90274837	STAMBP	10	6800809	rs75610895	T	C	-0.1908	0.0394	0.0247	1.28e-06	14730	0.00175397	25.8515
GCST90274837	STAMBP	16	84586319	rs114302245	T	C	0.0876	0.0169	0.3579	2.18e-07	10894	0.00352698	52.0761
GCST90274833	KITLG	1	223111265	rs71644719	A	G	-0.1584	0.0345	0.0354	4.4e-06	14727	0.00171353	25.2544
GCST90274833	KITLG	1	234853268	rs557933	A	C	-0.0553	0.0118	0.4647	2.78e-06	14287	0.00152142	22.4188
GCST90274833	KITLG	2	71106068	rs11126305	A	G	-0.0567	0.0116	0.4624	1.02e-06	14718	0.00159835	23.5542
GCST90274833	KITLG	4	60174833	rs186248365	A	G	-0.428	0.0907	0.9928	2.37e-06	11538	0.00261886	38.6324
GCST90274833	KITLG	6	31270311	rs9264796	A	G	0.1407	0.0303	0.0716	3.42e-06	12404	0.00263188	38.8251
GCST90274833	KITLG	7	94953895	rs705379	A	G	0.0789	0.012	0.4598	4.87e-11	14288	0.00309248	45.6409
GCST90274833	KITLG	8	47325114	rs2133027	A	G	0.4722	0.1032	0.007	4.75e-06	8290	0.00309977	45.7487
GCST90274833	KITLG	9	107661742	rs2740488	A	C	0.1156	0.0133	0.7485	3.57e-18	14732	0.00503124	74.399
GCST90274833	KITLG	11	13357183	rs10832027	A	G	-0.0568	0.012	0.6474	2.21e-06	14734	0.00147293	21.7032
GCST90274833	KITLG	11	133206940	rs10894669	A	C	-0.0606	0.0129	0.3129	2.63e-06	14735	0.00157907	23.2696
GCST90274833	KITLG	13	26799167	rs71431776	A	C	-0.0938	0.0192	0.1062	1.03e-06	14714	0.00167032	24.6166
GCST90274833	KITLG	16	25205611	rs2161465	A	T	-0.0715	0.0152	0.2479	2.55e-06	11966	0.00190631	28.1012
GCST90274833	KITLG	16	56993161	rs12149545	A	G	0.1146	0.0123	0.3094	1.2e-20	14736	0.00561237	83.0408
GCST90274833	KITLG	16	67928042	rs16942887	A	G	0.1658	0.0171	0.1303	3.14e-22	14736	0.00623036	92.2419
GCST90274833	KITLG	16	67976320	rs4986970	A	T	0.1894	0.0355	0.9656	9.54e-08	14288	0.00238312	35.1466
GCST90274833	KITLG	17	16356498	rs151246947	A	G	0.2116	0.0453	0.0274	3e-06	13224	0.00238642	35.1953
GCST90274833	KITLG	18	43867311	rs11877350	A	G	0.0538	0.0117	0.4265	4.26e-06	14728	0.00141595	20.8624
GCST90274833	KITLG	20	44109198	rs146276488	A	G	0.2422	0.0516	0.0144	2.68e-06	14728	0.0016651	24.5395
GCST90274833	KITLG	22	25253027	rs139690	A	G	0.1104	0.024	0.9366	4.22e-06	14734	0.00144748	21.3276
GCST90274833	KITLG	16	57015091	rs5880	C	G	-0.1312	0.0266	0.055	8.13e-07	14736	0.00178934	26.3737
GCST90274833	KITLG	19	54793830	rs798893	C	G	0.095	0.0141	0.2138	1.61e-11	14725	0.00303402	44.7753
GCST90274833	KITLG	1	88911632	rs78397068	T	C	0.1202	0.0233	0.9155	2.49e-07	14288	0.00223539	32.963
GCST90274833	KITLG	2	174863785	rs573618345	T	G	0.2137	0.0434	0.9647	8.48e-07	10894	0.00311033	45.905
GCST90274833	KITLG	4	18944656	rs7664024	T	C	-0.0718	0.0153	0.185	2.69e-06	14288	0.00155456	22.9079
GCST90274833	KITLG	4	183543315	rs34813411	T	C	-0.1619	0.0339	0.0373	1.79e-06	14717	0.00188245	27.7487
GCST90274833	KITLG	8	126507308	rs2980888	T	C	-0.0683	0.0126	0.2937	5.94e-08	14735	0.00193537	28.5304
GCST90274833	KITLG	9	79147122	rs785900	T	C	0.0575	0.0118	0.4446	1.1e-06	14288	0.00163283	24.0631
GCST90274833	KITLG	9	107589744	rs4149307	T	C	0.0997	0.0183	0.1528	5.09e-08	11782	0.00257353	37.9621
GCST90274833	KITLG	9	128807910	rs138854302	T	C	-0.1391	0.0205	0.0915	1.16e-11	14736	0.00321685	47.4822
GCST90274833	KITLG	9	136065526	rs12378537	T	C	0.105	0.0219	0.1215	1.63e-06	11337	0.00235357	34.7097
GCST90274833	KITLG	10	122531747	rs11199541	T	C	0.1548	0.0339	0.0334	4.96e-06	14736	0.00154727	22.8002
GCST90274833	KITLG	11	834389	rs72847212	T	C	-0.0721	0.015	0.7926	1.53e-06	13659	0.00170908	25.1888
GCST90274833	KITLG	11	61551356	rs174535	T	C	-0.0735	0.0121	0.6459	1.24e-09	14736	0.00247113	36.4478
GCST90274833	KITLG	12	89369806	rs11608458	T	C	-0.0707	0.0122	0.6366	6.83e-09	14288	0.00231271	34.1057
GCST90274833	KITLG	15	43623397	rs45617141	T	G	0.2803	0.0512	0.9812	4.38e-08	12935	0.00289862	42.7714
GCST90274833	KITLG	20	44551855	rs6073958	T	C	-0.2858	0.0144	0.8039	1.16e-87	14730	0.0257534	388.925
GCST90274833	KITLG	20	44595302	rs117778079	T	C	-0.2418	0.0426	0.9781	1.38e-08	14727	0.00250478	36.9454
GCST90274833	KITLG	20	44628759	rs3933240	T	C	-0.1884	0.024	0.071	4.16e-15	14288	0.00468237	69.2158
GCST90274836	SULT1A1	1	119273856	rs2712255	A	G	0.0702	0.0147	0.466	1.79e-06	9849	0.00245263	36.1742
GCST90274836	SULT1A1	4	142303334	rs371387526	A	C	0.1048	0.0214	0.8462	9.72e-07	8817	0.00285879	42.1819
GCST90274836	SULT1A1	6	52231674	rs55793562	A	G	0.0924	0.0199	0.8711	3.43e-06	11781	0.00191732	28.2637
GCST90274836	SULT1A1	8	17377551	rs2213907	A	G	-0.1504	0.0318	0.95	2.25e-06	11790	0.00214891	31.6851
GCST90274836	SULT1A1	8	126413022	rs55939507	A	G	0.0768	0.0166	0.4768	3.72e-06	9460	0.00294277	43.4248
GCST90274836	SULT1A1	11	128596369	rs76833948	A	T	0.134	0.0285	0.0644	2.58e-06	11345	0.00216379	31.9049
GCST90274836	SULT1A1	12	74902158	rs9804965	A	C	-0.1927	0.0361	0.0662	9.4e-08	9265	0.00459098	67.8586
GCST90274836	SULT1A1	16	28285775	rs11074902	A	G	0.0695	0.0139	0.561	5.73e-07	11345	0.00237918	35.0883
GCST90274836	SULT1A1	17	54851764	rs117222566	A	G	0.271	0.0581	0.9826	3.1e-06	10403	0.00251128	37.0414
GCST90274836	SULT1A1	21	28777897	rs72643498	A	C	-0.18	0.0376	0.9587	1.69e-06	11788	0.00256571	37.8464
GCST90274836	SULT1A1	12	12719921	rs72656644	C	G	0.1077	0.0224	0.8871	1.52e-06	11345	0.00232342	34.2641
GCST90274836	SULT1A1	16	28843327	rs112629736	C	G	-0.4655	0.0712	0.9876	6.24e-11	10281	0.00530728	78.5027
GCST90274836	SULT1A1	1	86468724	rs1698742	T	C	-0.0984	0.0206	0.8775	1.78e-06	11790	0.00208163	30.6909
GCST90274836	SULT1A1	3	186459927	rs710446	T	C	-0.0712	0.0135	0.599	1.33e-07	11793	0.00243535	35.9188
GCST90274836	SULT1A1	4	127777021	rs149869672	T	C	-0.3184	0.0684	0.9871	3.24e-06	10858	0.00258183	38.0847
GCST90274836	SULT1A1	4	187161211	rs66530140	T	C	-0.1678	0.0136	0.4926	5.64e-35	10913	0.0140753	210.047
GCST90274836	SULT1A1	5	176839890	rs2731674	T	G	-0.083	0.0152	0.2653	4.75e-08	11790	0.00268555	39.6189
GCST90274836	SULT1A1	7	77960330	rs2691531	T	C	-0.0645	0.0135	0.5986	1.77e-06	11793	0.00199923	29.4736
GCST90274836	SULT1A1	8	11410797	rs7812322	T	C	-0.3483	0.0756	0.9898	4.08e-06	10858	0.00244954	36.1286
GCST90274836	SULT1A1	11	19560616	rs77919742	T	C	-0.1433	0.0287	0.9287	5.94e-07	11345	0.00271949	40.121
GCST90274836	SULT1A1	12	23759406	rs10842189	T	C	-0.08	0.0173	0.8156	3.76e-06	11784	0.00192508	28.3783
GCST90274836	SULT1A1	12	103074539	rs703595	T	C	-0.0715	0.0147	0.2856	1.15e-06	11789	0.00208613	30.7574
GCST90274836	SULT1A1	12	113112650	rs232928	T	C	0.0622	0.0136	0.4128	4.8e-06	11345	0.00187558	27.6473
GCST90274836	SULT1A1	16	28561581	rs149278	T	C	-0.1882	0.0135	0.5314	3.58e-44	11344	0.0176398	264.194
GCST90274773	CD5	1	1103150	rs61768480	A	G	0.0695	0.0147	0.2776	2.27e-06	13670	0.0019373	28.5588
GCST90274773	CD5	3	47239457	rs563284470	A	G	0.1833	0.0391	0.9694	2.76e-06	11720	0.00199333	29.3865
GCST90274773	CD5	4	77211819	rs138861398	A	C	-0.0803	0.0151	0.2321	1.05e-07	11967	0.00229848	33.8955
GCST90274773	CD5	4	164762615	rs74874989	A	G	0.141	0.0292	0.1033	1.37e-06	9398	0.00368312	54.3901
GCST90274773	CD5	5	176733341	rs4073745	A	G	-0.0683	0.0131	0.7003	1.85e-07	14287	0.00195813	28.8665
GCST90274773	CD5	6	25933932	rs11756659	A	T	-0.0791	0.0173	0.8765	4.83e-06	14723	0.00135457	19.9568
GCST90274773	CD5	6	32437754	rs9269032	A	G	-0.1203	0.0213	0.1066	1.62e-08	12207	0.00275654	40.6691
GCST90274773	CD5	7	97499410	rs17345759	A	C	-0.1134	0.0245	0.9301	3.68e-06	14287	0.0016721	24.6429
GCST90274773	CD5	9	105614669	rs192582121	A	T	-0.4169	0.0806	0.9916	2.31e-07	11438	0.00289541	42.7238
GCST90274773	CD5	10	6251691	rs117276991	A	G	-0.1261	0.0256	0.0751	8.4e-07	14287	0.002209	32.5729
GCST90274773	CD5	10	71211945	rs12416520	A	G	-0.0629	0.0132	0.7492	1.89e-06	14709	0.00148681	21.9081
GCST90274773	CD5	10	114454187	rs60562286	A	T	-0.1681	0.0352	0.0327	1.79e-06	14726	0.00178762	26.3483
GCST90274773	CD5	11	4281522	rs4910962	A	C	0.1465	0.0312	0.9341	2.66e-06	11760	0.00264231	38.9793
GCST90274773	CD5	12	31688535	rs1259355	A	G	0.0569	0.0119	0.4361	1.74e-06	14287	0.00159237	23.4658
GCST90274773	CD5	13	39003323	rs117516652	A	G	0.2374	0.0476	0.9826	6.12e-07	14248	0.00192716	28.409
GCST90274773	CD5	18	45545720	rs7242462	A	G	-0.1199	0.0187	0.8853	1.44e-10	14287	0.00291959	43.0817
GCST90274773	CD5	19	48833608	rs4893	A	G	0.1471	0.0313	0.9627	2.61e-06	14735	0.00155401	22.8998
GCST90274773	CD5	2	204776176	rs13010492	C	G	-0.0589	0.0122	0.4754	1.38e-06	13421	0.00173041	25.5036
GCST90274773	CD5	11	60793651	rs4939490	C	G	0.1083	0.012	0.6328	1.8e-19	14735	0.00545075	80.6364
GCST90274773	CD5	11	60922561	rs674379	C	G	0.1193	0.0126	0.6395	2.85e-21	12835	0.00656231	97.189
GCST90274773	CD5	1	179526214	rs61747728	T	C	0.1841	0.0313	0.0399	4.06e-09	14287	0.00259673	38.3052
GCST90274773	CD5	6	4714797	rs72821405	T	C	-0.1014	0.0217	0.0833	2.97e-06	14727	0.00157028	23.1399
GCST90274773	CD5	6	32600375	rs3104373	T	C	0.0973	0.0165	0.1469	3.7e-09	14735	0.00237289	34.9954
GCST90274773	CD5	7	50716017	rs2237450	T	C	0.0623	0.0124	0.6389	5.06e-07	14287	0.00179088	26.3965
GCST90274773	CD5	9	27496604	rs17769062	T	C	0.1638	0.0334	0.9589	9.38e-07	14287	0.00211482	31.1813
GCST90274773	CD5	12	111884608	rs3184504	T	C	0.1427	0.0128	0.4764	7.29e-29	11784	0.010159	151.003
GCST90274773	CD5	12	121185769	rs470501	T	C	-0.0552	0.012	0.5044	4.22e-06	14287	0.0015234	22.448
GCST90274773	CD5	14	93329692	rs11622090	T	C	-0.0588	0.0128	0.3206	4.35e-06	13236	0.00150617	22.1937
GCST90274774	CD6	1	95171460	rs841332	A	G	-0.0721	0.0154	0.8286	2.84e-06	14727	0.00147658	21.757
GCST90274774	CD6	1	194299592	rs12074680	A	G	-0.1855	0.0392	0.0301	2.22e-06	12404	0.00200914	29.6201
GCST90274774	CD6	2	227938476	rs72969761	A	T	-0.1796	0.0376	0.97	1.78e-06	14710	0.00187731	27.6728
GCST90274774	CD6	4	83099601	rs74886615	A	T	0.0688	0.0129	0.6149	9.64e-08	12404	0.00224174	33.0568
GCST90274774	CD6	7	153635380	rs9691968	A	C	0.0646	0.0134	0.2505	1.43e-06	14735	0.00156702	23.0917
GCST90274774	CD6	8	79672562	rs115830154	A	G	-0.0831	0.0169	0.8277	8.78e-07	12404	0.00196966	29.0367
GCST90274774	CD6	11	60525786	rs7930940	A	G	-0.0705	0.0147	0.3688	1.62e-06	12791	0.00231401	34.1251
GCST90274774	CD6	11	60727841	rs140976433	A	G	-0.5206	0.0853	0.0093	1.04e-09	9639	0.00499417	73.8481
GCST90274774	CD6	11	60773413	rs12226531	A	G	-0.2414	0.0215	0.8838	2.97e-29	11538	0.0119692	178.236
GCST90274774	CD6	11	60820095	rs12281060	A	T	-0.3335	0.0169	0.1401	1.11e-86	14700	0.0267983	405.141
GCST90274774	CD6	11	60955332	rs7934157	A	G	0.1316	0.0279	0.05	2.4e-06	14730	0.00164526	24.2466
GCST90274774	CD6	12	111973358	rs597808	A	G	0.116	0.0134	0.4779	4.86e-18	11335	0.00671486	99.4636
GCST90274774	CD6	16	86486037	rs8051133	A	G	-0.1079	0.0236	0.0691	4.83e-06	14729	0.0014978	22.0702
GCST90274774	CD6	11	60841572	rs17825908	C	G	0.2076	0.0316	0.046	5.04e-11	14287	0.0037826	55.8648
GCST90274774	CD6	22	37638221	rs35634144	C	G	0.1752	0.0376	0.9711	3.17e-06	14237	0.0017229	25.3928
GCST90274774	CD6	1	4327524	rs143374617	T	C	0.1766	0.0329	0.0397	7.97e-08	14733	0.00237798	35.0707
GCST90274774	CD6	2	173467755	rs35086654	T	C	-0.2416	0.0517	0.017	2.97e-06	13800	0.00195086	28.7591
GCST90274774	CD6	7	115590077	rs574143589	T	C	-0.3481	0.0733	0.9886	2.04e-06	11273	0.00273126	40.2951
GCST90274774	CD6	9	33117954	rs60988380	T	C	0.0955	0.0193	0.1058	7.49e-07	14735	0.00172567	25.4336
GCST90274774	CD6	11	60274808	rs76519292	T	C	-0.1514	0.0299	0.9462	4.12e-07	14287	0.00233371	34.4162
GCST90274774	CD6	11	60627583	rs533116	T	C	-0.1153	0.012	0.3646	7.37e-22	14731	0.0061596	91.1879
GCST90274774	CD6	11	60760530	rs11230553	T	C	-0.5066	0.0132	0.2477	1e-200	14287	0.0956483	1556.11
GCST90274774	CD6	11	60779449	rs117453032	T	C	0.3538	0.038	0.0322	1.27e-20	14287	0.00780166	115.688
GCST90274774	CD6	11	60786149	rs191407368	T	C	0.5215	0.0557	0.0169	7.78e-21	11538	0.00903697	134.174
GCST90274774	CD6	11	60809542	rs117813793	T	G	0.2446	0.0385	0.0295	2.11e-10	14718	0.00342579	50.5769
GCST90274774	CD6	11	60926098	rs193080301	T	C	-0.4174	0.0656	0.0158	1.98e-10	13421	0.00541845	80.156
GCST90274774	CD6	11	61445440	rs117682923	T	C	-0.2026	0.0294	0.0429	5.53e-12	14733	0.00337073	49.7612
GCST90274774	CD6	11	134282292	rs534268736	T	C	0.2909	0.0584	0.0166	6.32e-07	11760	0.00276284	40.7623
GCST90274845	TSLP	7	148846775	rs75129390	A	T	0.0743	0.0158	0.632	2.57e-06	8817	0.00256787	37.8783
GCST90274845	TSLP	8	69813968	rs72652144	A	G	0.1629	0.0345	0.9535	2.34e-06	11782	0.00235313	34.7033
GCST90274845	TSLP	9	23277990	rs112206094	A	T	-0.0934	0.0201	0.1258	3.37e-06	11792	0.00191874	28.2846
GCST90274845	TSLP	10	34395970	rs117095006	A	G	-0.1569	0.0338	0.0499	3.45e-06	11345	0.00233424	34.424
GCST90274845	TSLP	11	121946210	rs145111430	A	G	0.2674	0.0575	0.9812	3.31e-06	11345	0.00263796	38.915
GCST90274845	TSLP	15	60209215	rs190906347	A	C	0.3219	0.066	0.0132	1.08e-06	10858	0.00269945	39.8245
GCST90274845	TSLP	15	79915029	rs140886020	A	G	0.1619	0.0351	0.0381	3.98e-06	11786	0.00192123	28.3214
GCST90274845	TSLP	17	27504563	rs118119134	A	G	-0.4423	0.0943	0.0096	2.73e-06	8576	0.00372002	54.9371
GCST90274845	TSLP	17	80919387	rs7406537	A	G	-0.0643	0.0139	0.4553	3.73e-06	11149	0.00205072	30.2343
GCST90274845	TSLP	20	37959633	rs185922111	A	G	0.3618	0.0747	0.9877	1.28e-06	10858	0.00318051	46.9442
GCST90274845	TSLP	1	240843947	rs7550374	C	G	-0.0928	0.0187	0.8143	6.96e-07	11345	0.00260449	38.4199
GCST90274845	TSLP	2	2626966	rs12472785	C	G	-0.074	0.0153	0.758	1.32e-06	11792	0.00200899	29.6178
GCST90274845	TSLP	2	239484610	rs13414099	T	C	-0.0834	0.0178	0.4567	2.79e-06	7943	0.0034517	50.9607
GCST90274845	TSLP	7	42730058	rs4724126	T	G	0.0846	0.0152	0.2624	2.61e-08	11344	0.00277048	40.8754
GCST90274845	TSLP	10	108726426	rs72811179	T	C	-0.2956	0.063	0.0141	2.7e-06	11345	0.00242935	35.8301
GCST90274845	TSLP	16	8805947	rs12448125	T	G	0.1784	0.0367	0.0353	1.17e-06	11792	0.00216764	31.9617
GCST90274845	TSLP	22	47002274	rs577897343	T	C	0.1348	0.0294	0.8892	4.54e-06	7943	0.00358054	52.8698
GCST90274840	LTA	2	53931190	rs7583622	A	G	0.0748	0.0161	0.2098	3.38e-06	11769	0.00185514	27.3453
GCST90274840	LTA	5	167809091	rs76913603	A	G	-0.1741	0.0379	0.967	4.36e-06	11782	0.0019345	28.5174
GCST90274840	LTA	6	30988590	rs9262508	A	G	-0.0691	0.0149	0.6403	3.53e-06	9904	0.00219943	32.4315
GCST90274840	LTA	6	31351664	rs2507978	A	G	-0.1858	0.0131	0.563	1.16e-45	11792	0.0169868	254.245
GCST90274840	LTA	6	31451847	rs2904602	A	G	-0.625	0.0196	0.1165	1e-200	11791	0.0804123	1286.56
GCST90274840	LTA	6	31628397	rs148844907	A	T	-1	0.0867	0.013	8.89e-31	7423	0.025662	387.509
GCST90274840	LTA	6	31769614	rs112046281	A	G	-0.6167	0.0536	0.0161	1.24e-30	11792	0.0120491	179.441
GCST90274840	LTA	6	32011678	rs2894233	A	G	-0.3651	0.0539	0.9705	1.26e-11	8974	0.00763258	113.162
GCST90274840	LTA	6	32159742	rs116519179	A	G	-0.2639	0.0534	0.0214	7.73e-07	11344	0.00291694	43.0425
GCST90274840	LTA	6	32647108	rs115421755	A	C	-0.1344	0.0263	0.1507	3.22e-07	8586	0.00462384	68.3466
GCST90274840	LTA	12	6429443	rs139511528	A	G	-0.2485	0.0521	0.0294	1.85e-06	10280	0.00352428	52.0361
GCST90274840	LTA	12	6514963	rs2364485	A	C	0.1759	0.0189	0.1645	1.32e-20	11344	0.00850499	126.207
GCST90274840	LTA	12	52132524	rs147423408	A	G	0.1732	0.035	0.0415	7.48e-07	11344	0.00238652	35.1969
GCST90274840	LTA	12	113315391	rs35986022	A	G	0.1101	0.0235	0.102	2.8e-06	11344	0.00222066	32.7452
GCST90274840	LTA	14	34880659	rs12883833	A	G	-0.1252	0.0259	0.0934	1.34e-06	9259	0.00265461	39.1613
GCST90274840	LTA	17	65264208	rs55914821	A	G	0.0748	0.0159	0.7583	2.55e-06	11344	0.00205093	30.2374
GCST90274840	LTA	1	110256931	rs12743015	C	G	-0.1918	0.0403	0.029	1.94e-06	11784	0.00207178	30.5454
GCST90274840	LTA	6	32554075	rs577989228	C	G	0.1712	0.0283	0.8642	1.45e-09	6257	0.00687942	101.918
GCST90274840	LTA	12	111865049	rs7310615	C	G	0.1356	0.0134	0.4758	4.53e-24	11344	0.00917214	136.199
GCST90274840	LTA	13	23714434	rs537860389	C	G	-0.229	0.0491	0.9731	3.1e-06	9240	0.00274543	40.5047
GCST90274840	LTA	1	63459761	rs77897196	T	C	-0.1917	0.041	0.9711	2.93e-06	11792	0.0020627	30.4112
GCST90274840	LTA	2	119783156	rs112317147	T	C	-0.1441	0.0309	0.0534	3.11e-06	11344	0.00209926	30.9514
GCST90274840	LTA	2	215575422	rs16852556	T	C	0.1514	0.0317	0.0511	1.79e-06	11344	0.00222292	32.7786
GCST90274840	LTA	3	141634940	rs192303297	T	C	-0.3872	0.0842	0.0118	4.25e-06	7843	0.00349645	51.6238
GCST90274840	LTA	4	35497008	rs113244922	T	C	0.2324	0.0499	0.0237	3.2e-06	10470	0.00249939	36.8657
GCST90274840	LTA	5	21093728	rs114250919	T	C	0.2469	0.049	0.9743	4.69e-07	11305	0.0030528	45.0533
GCST90274840	LTA	6	27848251	rs12214465	T	C	-0.1038	0.0219	0.1133	2.14e-06	11776	0.00216487	31.9208
GCST90274840	LTA	6	28722076	rs62408379	T	C	-0.1523	0.0248	0.0771	8.19e-10	11774	0.00330095	48.7277
GCST90274840	LTA	6	29894392	rs1627764	T	G	0.1044	0.0169	0.3818	6.51e-10	8587	0.00514512	76.0917
GCST90274840	LTA	6	30540762	rs151218088	T	C	-0.6677	0.0648	0.014	6.76e-25	10857	0.0123083	183.349
GCST90274840	LTA	6	31042217	rs2523882	T	C	-0.1991	0.0144	0.2883	1.77e-43	11792	0.0162672	243.298
GCST90274840	LTA	6	31248382	rs17198664	T	C	-0.1993	0.0223	0.1037	3.99e-19	11792	0.00738375	109.445
GCST90274840	LTA	6	31659382	rs529547111	T	C	0.2691	0.0513	0.9598	1.56e-07	7943	0.0055881	82.6797
GCST90274840	LTA	6	32316509	rs575367134	T	G	0.5605	0.1204	0.9877	3.23e-06	6447	0.00763328	113.172
GCST90274840	LTA	6	32457463	rs78477739	T	C	0.1462	0.0285	0.7457	2.9e-07	6057	0.00810653	120.246
GCST90274840	LTA	7	46566236	rs74363807	T	C	0.2496	0.0532	0.0218	2.71e-06	11344	0.00265707	39.1977
GCST90274840	LTA	11	72666063	rs138471526	T	C	-0.3418	0.0735	0.0137	3.31e-06	9983	0.00315721	46.5992
GCST90274840	LTA	13	47656376	rs143019966	T	C	0.2122	0.0451	0.9751	2.54e-06	10913	0.0021866	32.2419
GCST90274840	LTA	15	100064767	rs28700215	T	C	-0.0626	0.0136	0.5824	4.17e-06	11344	0.00190617	28.099
GCST90274844	TNFSF11	1	1973608	rs72636362	A	G	0.302	0.0635	0.9818	1.98e-06	11728	0.0032594	48.1124
GCST90274844	TNFSF11	1	22143382	rs34221978	A	G	0.167	0.0344	0.0349	1.21e-06	14734	0.00187871	27.6935
GCST90274844	TNFSF11	2	30655453	rs113835939	A	C	-0.1939	0.0416	0.976	3.15e-06	14732	0.00176135	25.9605
GCST90274844	TNFSF11	2	136379377	rs201831835	A	C	0.1377	0.0285	0.9227	1.35e-06	10894	0.00270482	39.9039
GCST90274844	TNFSF11	3	172294500	rs79287178	A	G	-0.4987	0.0343	0.0334	6.82e-48	14719	0.0160584	240.123
GCST90274844	TNFSF11	3	172344595	rs151183340	A	T	0.302	0.0582	0.9844	2.11e-07	12404	0.00280117	41.3294
GCST90274844	TNFSF11	3	194061578	rs11713634	A	G	-0.0978	0.015	0.2943	7.03e-11	11336	0.003973	58.6879
GCST90274844	TNFSF11	4	8958677	rs181906998	A	T	-0.1043	0.0211	0.7203	7.69e-07	9987	0.00438333	64.7759
GCST90274844	TNFSF11	4	18025730	rs201645053	A	T	-0.0905	0.0188	0.169	1.48e-06	10894	0.00230046	33.9247
GCST90274844	TNFSF11	4	105610093	rs182110984	A	G	-0.3272	0.0704	0.0109	3.36e-06	11917	0.00230846	34.043
GCST90274844	TNFSF11	4	105828656	rs4365726	A	G	-0.0777	0.0166	0.1504	2.86e-06	14287	0.00154289	22.7356
GCST90274844	TNFSF11	5	115874345	rs150128402	A	G	0.2386	0.0459	0.9763	2.01e-07	14736	0.00263453	38.8642
GCST90274844	TNFSF11	6	31269710	rs28367682	A	G	-0.1396	0.0278	0.082	5.12e-07	13383	0.00293398	43.2947
GCST90274844	TNFSF11	6	90249507	rs6932751	A	G	0.054	0.0116	0.5245	3.24e-06	14730	0.0014545	21.4312
GCST90274844	TNFSF11	7	50811081	rs3801000	A	G	0.0686	0.013	0.2872	1.31e-07	14288	0.00192677	28.4033
GCST90274844	TNFSF11	8	23089208	rs62501135	A	G	-0.1532	0.0148	0.2051	4.13e-25	14288	0.00765289	113.465
GCST90274844	TNFSF11	8	115296698	rs9987177	A	G	0.0578	0.0126	0.4582	4.49e-06	12404	0.00165875	24.4457
GCST90274844	TNFSF11	9	16905616	rs5001566	A	T	0.1215	0.0265	0.0705	4.54e-06	11982	0.00193473	28.5209
GCST90274844	TNFSF11	9	92983637	rs529958156	A	T	0.2199	0.0474	0.0248	3.5e-06	12191	0.00233898	34.494
GCST90274844	TNFSF11	13	43039673	rs4512994	A	C	0.1172	0.0116	0.4634	5.33e-24	14736	0.00683112	101.198
GCST90274844	TNFSF11	17	26694861	rs704	A	G	-0.1085	0.0116	0.4755	8.48e-21	14736	0.00587199	86.9049
GCST90274844	TNFSF11	20	39165692	rs117113213	A	G	-0.1646	0.03	0.0498	4.1e-08	14723	0.00256409	37.8225
GCST90274844	TNFSF11	3	172203820	rs11919974	C	G	-0.0548	0.0116	0.5215	2.31e-06	14736	0.00149874	22.0841
GCST90274844	TNFSF11	6	33048371	rs17221073	C	G	0.2646	0.0498	0.018	1.08e-07	13801	0.00247511	36.5066
GCST90274844	TNFSF11	8	22972696	rs114139410	C	G	0.0657	0.0134	0.6005	9.44e-07	11760	0.00207105	30.5346
GCST90274844	TNFSF11	8	83420230	rs183217699	C	G	-0.1254	0.0272	0.9313	4.02e-06	12852	0.0020122	29.6652
GCST90274844	TNFSF11	11	37130843	rs78045189	C	G	-0.0695	0.0151	0.3443	4.17e-06	11760	0.00218093	32.1582
GCST90274844	TNFSF11	19	35131252	rs150416959	C	G	0.1462	0.0315	0.0491	3.46e-06	13224	0.00199591	29.4246
GCST90274844	TNFSF11	2	17337409	rs72781813	T	G	0.2368	0.0486	0.9817	1.1e-06	14735	0.00201476	29.703
GCST90274844	TNFSF11	2	104163036	rs76488966	T	G	-0.1719	0.0366	0.9693	2.64e-06	14720	0.00175865	25.9205
GCST90274844	TNFSF11	3	83133339	rs77980965	T	C	-0.2976	0.0641	0.9853	3.44e-06	11337	0.00256556	37.8441
GCST90274844	TNFSF11	4	111911027	rs150011668	T	C	-0.1376	0.0281	0.9058	9.74e-07	11538	0.0032311	47.6932
GCST90274844	TNFSF11	5	160174315	rs1432791	T	C	-0.0549	0.0118	0.4357	3.28e-06	14288	0.00148208	21.8382
GCST90274844	TNFSF11	6	33021700	rs9277150	T	C	-0.0666	0.0142	0.2192	2.73e-06	14735	0.0015183	22.3728
GCST90274844	TNFSF11	7	142245686	rs17302	T	G	-0.0625	0.013	0.2875	1.53e-06	14288	0.00160034	23.5836
GCST90274844	TNFSF11	8	19490180	rs2975421	T	G	-0.078	0.017	0.8529	4.47e-06	14288	0.00152662	22.4955
GCST90274844	TNFSF11	8	106500173	rs1839438	T	G	-0.0678	0.0143	0.6393	2.12e-06	10894	0.00212002	31.2581
GCST90274844	TNFSF11	8	119975651	rs117746253	T	G	0.1625	0.0345	0.0329	2.48e-06	14721	0.00168037	24.7648
GCST90274844	TNFSF11	8	120201029	rs2468187	T	C	-0.1618	0.0118	0.4162	8.62e-43	14735	0.0127219	189.59
GCST90274844	TNFSF11	9	93147790	rs6479556	T	G	0.07	0.0148	0.8064	2.25e-06	14728	0.00152997	22.5449
GCST90274844	TNFSF11	12	129430611	rs75991751	T	G	-0.2685	0.0539	0.9818	6.31e-07	13422	0.0025764	38.0045
GCST90274844	TNFSF11	13	68202750	rs4334157	T	C	-0.1684	0.0356	0.0319	2.24e-06	14736	0.00175156	25.8159
GCST90274844	TNFSF11	20	46454945	rs6063153	T	C	0.0636	0.0126	0.3364	4.47e-07	14287	0.00180595	26.6191
GCST90274843	TNFSF10	2	203169224	rs2138380	A	G	0.0882	0.0182	0.8717	1.26e-06	13239	0.00174005	25.6459
GCST90274843	TNFSF10	2	209615008	rs368805685	A	G	-0.2297	0.0501	0.0323	4.54e-06	11760	0.00329834	48.6891
GCST90274843	TNFSF10	3	113950321	rs28424593	A	T	-0.1311	0.0279	0.9501	2.62e-06	14722	0.00162969	24.0168
GCST90274843	TNFSF10	3	172199771	rs12492800	A	C	-0.0663	0.0115	0.4771	8.16e-09	14727	0.00219323	32.34
GCST90274843	TNFSF10	3	172274232	rs574044675	A	C	0.5818	0.0399	0.9715	3.69e-48	13173	0.0187441	281.05
GCST90274843	TNFSF10	3	186449122	rs5030044	A	G	0.285	0.0187	0.886	1.9e-52	14287	0.0164081	245.44
GCST90274843	TNFSF10	5	162595921	rs111257277	A	G	0.189	0.037	0.9721	3.25e-07	14729	0.00193762	28.5636
GCST90274843	TNFSF10	6	18023031	rs78956561	A	T	0.1694	0.0354	0.0304	1.71e-06	14719	0.0016917	24.9321
GCST90274843	TNFSF10	6	25887657	rs1892247	A	G	-0.0756	0.0158	0.1589	1.71e-06	14719	0.00152772	22.5118
GCST90274843	TNFSF10	6	33692744	rs140862652	A	C	0.1342	0.0265	0.063	4.1e-07	14287	0.00212625	31.3502
GCST90274843	TNFSF10	6	90047013	rs1065657	A	G	0.0655	0.0118	0.4536	2.84e-08	14287	0.00212665	31.3561
GCST90274843	TNFSF10	7	135852098	rs141011299	A	G	-0.5024	0.1076	0.0051	3.02e-06	9812	0.00256141	37.7828
GCST90274843	TNFSF10	11	61549025	rs174533	A	G	0.0787	0.0121	0.3509	7.81e-11	14732	0.00282146	41.6296
GCST90274843	TNFSF10	11	103163928	rs180941492	A	G	-0.244	0.0491	0.0227	6.71e-07	13800	0.00264158	38.9685
GCST90274843	TNFSF10	12	104261323	rs10745981	A	T	-0.0881	0.0185	0.8739	1.92e-06	12850	0.00171064	25.2118
GCST90274843	TNFSF10	18	29804863	rs654488	A	T	-0.0894	0.0115	0.4593	7.61e-15	14735	0.0039697	58.639
GCST90274843	TNFSF10	19	44153100	rs4760	A	G	0.3554	0.0163	0.8425	2.14e-105	14287	0.0335209	510.298
GCST90274843	TNFSF10	4	67749461	rs142889372	C	G	-0.2835	0.0606	0.0106	2.89e-06	14238	0.00168583	24.8455
GCST90274843	TNFSF10	1	196710916	rs16840522	T	C	-0.1191	0.0147	0.8073	5.4e-16	14725	0.00441337	65.2217
GCST90274843	TNFSF10	3	172238687	rs231979	T	C	0.1167	0.0169	0.1331	5.01e-12	14725	0.00314281	46.386
GCST90274843	TNFSF10	4	57703725	rs146922303	T	C	0.1622	0.0347	0.0376	2.95e-06	14727	0.00190404	28.0675
GCST90274843	TNFSF10	4	69327121	rs145386370	T	G	0.2641	0.0535	0.019	7.96e-07	13386	0.0026001	38.3549
GCST90274843	TNFSF10	4	181271289	rs17779404	T	G	0.0674	0.0138	0.7733	1.04e-06	14723	0.00159276	23.4716
GCST90274843	TNFSF10	5	75017740	rs114597610	T	C	-0.26	0.0564	0.0161	4.03e-06	14735	0.00214168	31.5781
GCST90274843	TNFSF10	6	57391519	rs2894910	T	C	0.0807	0.0175	0.5094	4e-06	9830	0.00325509	48.0486
GCST90274843	TNFSF10	7	52792820	rs6969337	T	C	0.1823	0.038	0.9624	1.61e-06	11336	0.00240518	35.4727
GCST90274843	TNFSF10	10	107586667	rs2418781	T	G	-0.1452	0.0316	0.0401	4.33e-06	14287	0.00162306	23.9188
GCST90274843	TNFSF10	14	94844947	rs28929474	T	C	0.6692	0.044	0.0205	3.08e-52	14735	0.0179846	269.453
GCST90274843	TNFSF10	16	57345733	rs2113173	T	C	0.0691	0.0145	0.2543	1.88e-06	14287	0.00181091	26.6922
GCST90274843	TNFSF10	16	72079657	rs77303550	T	C	-0.0724	0.0146	0.1946	7.09e-07	14728	0.00164309	24.2146
GCST90274843	TNFSF10	17	64224775	rs8178824	T	C	0.2575	0.037	0.029	3.42e-12	14735	0.00373424	55.1477
GCST90274838	TGFA	2	70759427	rs365259	T	C	0.115	0.0172	0.1416	2.29e-11	14285	0.00321498	47.503
GCST90274838	TGFA	2	70760063	rs411053	A	G	0.1174	0.0171	0.1385	6.63e-12	14728	0.00328906	48.6011
GCST90274838	TGFA	2	70762905	rs378322	A	G	0.1187	0.0169	0.1431	2.16e-12	14731	0.00345542	51.0679
GCST90274838	TGFA	2	70764985	rs411821	T	C	0.1179	0.0169	0.1403	3.03e-12	14733	0.00335322	49.5524
GCST90274838	TGFA	2	70772455	rs10489984	T	C	0.1357	0.0184	0.1147	1.64e-13	14729	0.00373976	55.2859
GCST90274838	TGFA	2	70773571	rs72912111	T	C	0.1354	0.0183	0.115	1.37e-13	14728	0.00373171	55.1666
GCST90274838	TGFA	2	70773904	rs57452574	C	G	-0.1366	0.0184	0.8857	1.14e-13	14728	0.00377802	55.8537
GCST90274838	TGFA	2	70774248	rs72912113	T	C	0.1359	0.0184	0.114	1.51e-13	14728	0.00373085	55.1537
GCST90274838	TGFA	2	70774295	rs72912115	A	T	0.137	0.0184	0.114	9.65e-14	14728	0.00379149	56.0536
GCST90274838	TGFA	2	70774454	rs113971512	T	C	0.1366	0.0184	0.1141	1.14e-13	14728	0.00377226	55.7682
GCST90274838	TGFA	2	70774630	rs112741266	A	G	0.1367	0.0184	0.114	1.09e-13	14728	0.0037749	55.8074
GCST90274838	TGFA	2	70775912	rs17695836	T	C	0.1349	0.0184	0.114	2.28e-13	14729	0.00367614	54.342
GCST90274838	TGFA	2	70776281	rs17639251	T	C	-0.1346	0.0184	0.8864	2.57e-13	14729	0.00364862	53.9336
GCST90274838	TGFA	2	70777795	rs138179911	A	G	-0.1355	0.0184	0.8868	1.78e-13	14729	0.00368622	54.4914
GCST90274838	TGFA	2	70778590	rs79704315	T	G	-0.1351	0.0185	0.8865	2.82e-13	14722	0.00367295	54.2947
GCST90274838	TGFA	2	70778610	rs112512914	A	G	-0.1377	0.0185	0.8871	9.82e-14	14722	0.00379808	56.1514
GCST90274838	TGFA	2	70782080	rs11466186	T	C	0.1417	0.0201	0.0945	1.79e-12	14729	0.00343629	50.7842
GCST90274838	TGFA	2	70783657	rs73936923	T	C	-0.1324	0.0197	0.9001	1.81e-11	14727	0.00315255	46.5776
GCST90274838	TGFA	2	70791004	rs74544143	T	C	-0.1323	0.0196	0.9005	1.48e-11	14732	0.00313658	46.3409
GCST90274838	TGFA	2	70792251	rs111580697	A	C	-0.1327	0.0197	0.901	1.63e-11	14732	0.00314146	46.4133
GCST90274838	TGFA	2	70792815	rs78325918	T	C	0.1329	0.0197	0.0984	1.52e-11	14732	0.00313393	46.3016
GCST90274838	TGFA	2	70796339	rs713111	A	G	0.1134	0.0183	0.115	5.77e-10	14733	0.00261756	38.6527
GCST90274838	TGFA	2	70799620	rs2902450	T	C	-0.1323	0.0196	0.901	1.48e-11	14732	0.00312255	46.133
GCST90274838	TGFA	2	70803304	rs113424166	C	G	0.1314	0.0195	0.0998	1.6e-11	14730	0.00310235	45.8335
GCST90274838	TGFA	2	70803680	rs76497699	T	C	-0.1304	0.0195	0.9007	2.28e-11	14730	0.00304169	44.9347
GCST90274838	TGFA	2	70804741	rs77236129	A	T	-0.1328	0.0195	0.9001	9.74e-12	14730	0.00317163	46.8604
GCST90274838	TGFA	2	70809360	rs74543090	T	C	-0.1357	0.0198	0.9011	7.2e-12	14729	0.00328215	48.4987
GCST90274838	TGFA	2	70817505	rs881569	T	C	0.1319	0.0197	0.1015	2.15e-11	14729	0.00317325	46.8843
GCST90274839	TNF	2	86307128	rs12328100	A	G	-0.0649	0.013	0.478	5.97e-07	11784	0.00210193	30.9908
GCST90274839	TNF	2	117991812	rs333835	A	T	0.1289	0.0254	0.9163	3.88e-07	11337	0.00254858	37.5931
GCST90274839	TNF	6	127494091	rs138684734	A	G	0.2512	0.0533	0.9796	2.44e-06	10850	0.00252202	37.2003
GCST90274839	TNF	7	80365289	rs117427219	A	G	-0.3062	0.0629	0.0173	1.13e-06	10850	0.00318792	47.0539
GCST90274839	TNF	8	136662225	rs148560093	A	G	-0.298	0.0646	0.9824	3.97e-06	9984	0.00307088	45.3211
GCST90274839	TNF	10	11469516	rs12354434	A	G	-0.1207	0.0247	0.0885	1.03e-06	11337	0.00235041	34.6631
GCST90274839	TNF	10	106909970	rs1377015	A	G	-0.0653	0.0142	0.2861	4.25e-06	11782	0.00174185	25.6726
GCST90274839	TNF	17	10503956	rs1266163	A	T	0.1372	0.0288	0.0615	1.9e-06	11337	0.00217294	32.0401
GCST90274839	TNF	19	33635097	rs12975019	C	G	-0.1127	0.0226	0.8939	6.14e-07	10278	0.00240925	35.5329
GCST90274839	TNF	20	2931738	rs6138961	C	G	0.51	0.1077	0.0088	2.19e-06	7308	0.00453748	67.0642
GCST90274839	TNF	3	108099780	rs7621032	T	C	0.0674	0.0135	0.4514	5.96e-07	11337	0.00224992	33.1777
GCST90274839	TNF	4	126954768	rs537908127	T	C	0.246	0.0472	0.0296	1.87e-07	9243	0.0034765	51.3282
GCST90274839	TNF	4	146658520	rs4835254	T	C	-0.1517	0.031	0.9506	9.9e-07	11770	0.00216135	31.8689
GCST90274839	TNF	6	44325149	rs867063	T	C	0.1175	0.0255	0.078	4.07e-06	11337	0.00198578	29.2749
GCST90274839	TNF	7	150140762	rs7806921	T	C	-0.0606	0.0131	0.5366	3.73e-06	11778	0.00182634	26.9201
GCST90274839	TNF	12	50824101	rs141295666	T	C	0.3405	0.066	0.0132	2.48e-07	11337	0.00302042	44.5741
GCST90274839	TNF	17	15740146	rs9913313	T	C	-0.0836	0.0183	0.344	4.92e-06	7957	0.00315431	46.5563
GCST90274839	TNF	22	45932279	rs9614693	T	C	0.0826	0.0177	0.1679	3.06e-06	11763	0.00190641	28.1026
GCST90274846	TNFSF12	3	98406794	rs12493830	T	C	-0.0712	0.0121	0.5494	4e-09	14288	0.00250998	37.06
GCST90274846	TNFSF12	3	98430506	rs828585	T	C	-0.0911	0.0164	0.1484	2.78e-08	14731	0.00209767	30.9594
GCST90274846	TNFSF12	3	98432559	rs4857414	T	C	0.0789	0.0119	0.4612	3.35e-11	14288	0.00309386	45.7078
GCST90274846	TNFSF12	3	98433403	rs893834	A	G	-0.0878	0.0158	0.1585	2.75e-08	14736	0.00205638	30.3487
GCST90274846	TNFSF12	3	98435955	rs6792234	A	G	-0.0933	0.0165	0.1494	1.56e-08	14729	0.00221243	32.6569
GCST90274846	TNFSF12	3	98436188	rs12635955	T	C	-0.0702	0.0121	0.4991	6.57e-09	14288	0.00246401	36.3796
GCST90274846	TNFSF12	3	98448817	rs278369	A	G	0.0871	0.0154	0.8184	1.55e-08	14287	0.00225501	33.2868
GCST90274846	TNFSF12	3	98452749	rs278371	A	G	-0.0856	0.0153	0.1826	2.21e-08	14288	0.00218732	32.2855
GCST90274846	TNFSF12	3	98453010	rs278372	A	C	-0.0945	0.017	0.1475	2.72e-08	14287	0.00224585	33.1513
GCST90274846	TNFSF12	3	98466607	rs828600	A	G	0.0979	0.0172	0.8526	1.26e-08	14288	0.00240901	35.5655
GCST90274846	TNFSF12	3	98486640	rs9832986	T	C	0.0708	0.0122	0.5692	6.5e-09	14288	0.00245831	36.2953
GCST90274846	TNFSF12	3	98512540	rs28489284	A	G	-0.1479	0.0271	0.0492	4.83e-08	14736	0.00204654	30.2033
GCST90274846	TNFSF12	3	98534212	rs10084679	A	C	0.1493	0.0271	0.951	3.6e-08	14736	0.00207743	30.6601
GCST90274846	TNFSF12	3	98535614	rs9812438	T	C	0.1473	0.027	0.9506	4.88e-08	14736	0.00203779	30.0739
GCST90274846	TNFSF12	3	98540483	rs9838706	T	C	0.1488	0.027	0.9502	3.57e-08	14736	0.00209546	30.9268
GCST90274846	TNFSF12	3	98563941	rs9833945	T	C	0.1498	0.0271	0.9509	3.25e-08	14736	0.00209541	30.9261
GCST90274846	TNFSF12	3	98725432	rs9872073	T	G	-0.1421	0.0259	0.0552	4.1e-08	14718	0.00210619	31.0854
GCST90274846	TNFSF12	4	103146888	rs35225200	A	C	-0.174	0.0224	0.9184	7.98e-15	14721	0.00453785	67.1382
GCST90274846	TNFSF12	9	136154867	rs495828	T	G	-0.1086	0.0157	0.2115	4.61e-12	11784	0.0039337	58.1644
GCST90274846	TNFSF12	9	136246666	rs28602591	T	C	-0.1336	0.0235	0.0965	1.31e-08	11337	0.00311242	45.9829
GCST90274846	TNFSF12	9	136269576	rs76238963	A	C	0.1368	0.0232	0.8999	3.71e-09	11337	0.00337156	49.8243
GCST90274846	TNFSF12	9	136329954	rs3124764	T	C	-0.1086	0.0198	0.138	4.14e-08	11337	0.00280592	41.4419
[truncated: 31,445 more rows]

## Sheet: S2-All-grade irAEs SNP
Table S2. Positive SNPs in plasma proteins-all-grade irAEs MR analysis.
id.exposure	exposure	chr.exposure	pos.exposure	SNP	effect_allele.exposure	other_allele.exposure	se.exposure	beta.exposure	eaf.exposure	pval.exposure	samplesize.exposure	outcome	effect_allele.outcome	other_allele.outcome	beta.outcome	se.outcome	pval.outcome
18882_7_CLSTN2_CSTN2	CLSTN2	19	53092077	rs10413980	T	C	0.008409	-0.089	0.36719	3.558e-26	35380	All-grade irAEs	T	C	-0.183329	0.102606	0.0739803
18882_7_CLSTN2_CSTN2	CLSTN2	22	43929751	rs12484809	T	C	0.01081	0.0611	0.1694	1.585e-08	35372	All-grade irAEs	T	C	0.124538	0.123193	0.312055
18882_7_CLSTN2_CSTN2	CLSTN2	3	139539666	rs2071386	A	G	0.017907	-0.1292	0.05458	5.395e-13	35364	All-grade irAEs	A	G	-0.335649	0.193892	0.0834308
18882_7_CLSTN2_CSTN2	CLSTN2	3	139740454	rs4073898	G	T	0.00914	0.1276	0.28449	2.711e-44	35364	All-grade irAEs	G	T	0.403775	0.12669	0.00143698
GCST90274766	CCL20	2	228664003	rs10177876	A	G	0.0122	-0.0905	0.3982	1.19e-13	14287	All-grade irAEs	A	G	-0.0913587	0.111048	0.410682
GCST90274766	CCL20	2	228661828	rs10207134	T	C	0.0128	-0.0996	0.326	7.18e-15	14287	All-grade irAEs	T	C	-0.120539	0.106404	0.25728
GCST90274766	CCL20	6	41083352	rs10456499	A	G	0.012	-0.069	0.5994	8.92e-09	14736	All-grade irAEs	A	G	-0.0834449	0.116697	0.474576
GCST90274766	CCL20	2	228661357	rs10933215	T	C	0.0128	0.0989	0.6751	1.1e-14	14288	All-grade irAEs	T	C	0.121003	0.107229	0.259131
GCST90274766	CCL20	2	228647516	rs11692411	A	G	0.0121	-0.0934	0.3869	1.17e-14	14288	All-grade irAEs	A	G	-0.0999737	0.102072	0.327361
GCST90274766	CCL20	2	228653164	rs13024444	T	C	0.0119	0.0909	0.6089	2.2e-14	14736	All-grade irAEs	T	C	0.106962	0.10162	0.292539
GCST90274766	CCL20	2	228648323	rs1395338	A	G	0.0127	0.0919	0.6102	4.61e-13	13234	All-grade irAEs	A	G	0.101433	0.0998585	0.30974
GCST90274766	CCL20	2	228654079	rs4973334	T	C	0.012	-0.0923	0.3887	1.45e-14	14728	All-grade irAEs	T	C	-0.106603	0.104062	0.305637
GCST90274766	CCL20	2	228660362	rs4973341	T	C	0.0128	0.0968	0.6748	3.95e-14	14288	All-grade irAEs	T	C	0.120744	0.106234	0.255713
GCST90274766	CCL20	2	228659123	rs56070384	T	C	0.0123	0.0922	0.614	6.58e-14	14288	All-grade irAEs	T	C	0.102423	0.102347	0.316948
GCST90274766	CCL20	2	228643927	rs59698426	A	G	0.0135	0.0736	0.737	4.98e-08	14720	All-grade irAEs	A	G	0.129966	0.116715	0.265478
GCST90274766	CCL20	2	228649504	rs733693	T	C	0.012	0.0924	0.6113	1.36e-14	14728	All-grade irAEs	T	C	0.101818	0.102592	0.320978
GCST90274766	CCL20	2	228660112	rs7556897	T	C	0.0127	0.0974	0.6734	1.73e-14	14288	All-grade irAEs	T	C	0.118261	0.106816	0.268231
GCST90274766	CCL20	2	228660886	rs7593478	T	C	0.0128	0.0986	0.6737	1.33e-14	14288	All-grade irAEs	T	C	0.12402	0.111855	0.267537
GCST90274766	CCL20	2	228664568	rs7605423	T	C	0.0123	0.0896	0.6052	3.23e-13	14288	All-grade irAEs	T	C	0.109486	0.106864	0.305579
GCST90274766	CCL20	2	228648329	rs8179522	A	G	0.0127	-0.0911	0.3896	7.32e-13	13234	All-grade irAEs	A	G	-0.10147	0.0998698	0.309619
GCST90274772	CD40	20	44538484	rs435306	T	G	0.0128	0.0828	0.7391	9.88e-11	14732	All-grade irAEs	T	G	-0.00264709	0.101463	0.979186
GCST90274772	CD40	20	44607601	rs6104410	A	G	0.0126	0.0861	0.7239	8.3e-12	14735	All-grade irAEs	A	G	0.0464693	0.100665	0.644352
GCST90274772	CD40	20	44610737	rs6017718	T	G	0.0127	0.0879	0.7259	4.48e-12	14730	All-grade irAEs	T	G	0.0315956	0.101792	0.756263
GCST90274772	CD40	20	44674283	rs2297198	T	C	0.0143	0.0932	0.2134	7.15e-11	14288	All-grade irAEs	T	C	-0.0202432	0.137201	0.882702
GCST90274772	CD40	20	44429223	rs12480282	T	G	0.0179	0.0981	0.1123	4.24e-08	14730	All-grade irAEs	T	G	-0.0393681	0.15696	0.801956
GCST90274772	CD40	20	44737784	rs12480946	T	C	0.0137	0.0988	0.2183	5.53e-13	14729	All-grade irAEs	T	C	0.0560471	0.125377	0.654853
GCST90274772	CD40	20	44745945	rs6032666	T	C	0.0137	0.1	0.2195	2.89e-13	14728	All-grade irAEs	T	C	0.047987	0.132086	0.71638
GCST90274772	CD40	20	44625817	rs8114050	A	G	0.0112	0.114	0.4252	2.47e-24	14726	All-grade irAEs	A	G	0.0855967	0.0855755	0.317191
GCST90274772	CD40	20	44665095	rs74174994	A	G	0.0166	0.1143	0.1477	5.76e-12	14288	All-grade irAEs	A	G	-0.0224516	0.141583	0.874003
GCST90274772	CD40	20	44787478	rs6074047	T	C	0.0173	0.1151	0.129	2.87e-11	14729	All-grade irAEs	T	C	-0.0427546	0.185296	0.81752
GCST90274772	CD40	20	44628668	rs3933239	A	C	0.0112	0.1183	0.4252	4.45e-26	14736	All-grade irAEs	A	C	0.0853704	0.0850284	0.315368
GCST90274772	CD40	20	44633676	rs3848721	T	C	0.0115	0.1215	0.3746	4.32e-26	14731	All-grade irAEs	T	C	0.0630633	0.0886743	0.476973
GCST90274772	CD40	20	44634912	rs3761158	A	G	0.0114	0.1233	0.3972	2.9e-27	14730	All-grade irAEs	A	G	0.00308735	0.0842577	0.970771
GCST90274772	CD40	20	44642833	rs13969	A	C	0.0114	0.1251	0.408	5.11e-28	14725	All-grade irAEs	A	C	0.115078	0.0877821	0.189874
GCST90274772	CD40	20	44681510	rs55947855	A	G	0.0154	0.1389	0.1802	1.89e-19	14288	All-grade irAEs	A	G	-0.0447572	0.116966	0.701979
GCST90274772	CD40	20	44705624	rs2425753	A	G	0.0122	0.1416	0.344	3.82e-31	14288	All-grade irAEs	A	G	0.0349355	0.0975981	0.720379
GCST90274772	CD40	20	44693897	rs17450969	A	G	0.0153	0.143	0.1804	9.07e-21	14288	All-grade irAEs	A	G	-0.0381535	0.117578	0.745564
GCST90274772	CD40	20	44701287	rs17463884	T	C	0.0153	0.1439	0.1791	5.19e-21	14288	All-grade irAEs	T	C	-0.0507357	0.119258	0.670524
GCST90274772	CD40	20	44712175	rs6074015	T	C	0.0123	0.1451	0.3424	4.06e-32	14288	All-grade irAEs	T	C	0.021442	0.102711	0.834634
GCST90274772	CD40	20	44654508	rs6073990	T	C	0.0113	0.1465	0.449	1.94e-38	14732	All-grade irAEs	T	C	-0.0029276	0.0889885	0.973755
GCST90274772	CD40	20	44721540	rs4812991	T	C	0.0123	0.1471	0.3417	5.8e-33	14288	All-grade irAEs	T	C	0.0377103	0.0975229	0.698992
GCST90274772	CD40	20	44730817	rs76926652	T	C	0.0134	0.1524	0.2295	5.69e-30	14728	All-grade irAEs	T	C	-0.0305854	0.112729	0.786147
GCST90274772	CD40	20	44732122	rs113732043	T	G	0.0145	0.1789	0.1867	5.66e-35	14732	All-grade irAEs	T	G	0.0941787	0.122816	0.443185
GCST90274772	CD40	20	44757407	rs3765459	A	G	0.0129	0.1903	0.2443	2.99e-49	14730	All-grade irAEs	A	G	0.0635993	0.116539	0.58525
GCST90274772	CD40	20	44747086	rs745307	A	G	0.0134	0.2014	0.2524	4.68e-51	14288	All-grade irAEs	A	G	0.11703	0.134097	0.382814
GCST90274772	CD40	20	44769666	rs6074037	T	C	0.0113	0.2248	0.4037	4.6e-88	14736	All-grade irAEs	T	C	0.172495	0.100464	0.0859828
GCST90274772	CD40	20	44622238	rs73128584	T	C	0.0201	0.2917	0.8977	1.01e-47	14288	All-grade irAEs	T	C	0.101409	0.151925	0.504459
GCST90274772	CD40	20	44766403	rs4810486	A	G	0.0154	0.3376	0.8456	1.6e-106	14733	All-grade irAEs	A	G	0.315978	0.134293	0.018628
GCST90274772	CD40	20	44770601	rs35377099	T	C	0.0173	0.4021	0.8793	1.68e-119	14732	All-grade irAEs	T	C	0.242419	0.159456	0.128438
GCST90274772	CD40	20	44762075	rs35296663	T	C	0.0171	0.4076	0.8781	1.41e-125	14735	All-grade irAEs	T	C	0.220172	0.151397	0.145871
GCST90274772	CD40	20	44778412	rs13036554	A	G	0.0178	0.408	0.8865	2.85e-116	14733	All-grade irAEs	A	G	0.298727	0.176323	0.090227
GCST90274772	CD40	20	44773987	rs1883835	A	G	0.0172	0.4117	0.8789	1.29e-126	14729	All-grade irAEs	A	G	0.239159	0.159537	0.133853
GCST90274772	CD40	20	44767100	rs16991114	A	G	0.0178	0.4121	0.8875	1.4e-118	14735	All-grade irAEs	A	G	0.280823	0.162015	0.0830389
GCST90274776	CSF1	1	110501597	rs11579145	A	G	0.0117	-0.1657	0.5174	1.57E-45	14286	All-grade irAEs	A	G	-0.156702	0.103509	0.130051
GCST90274776	CSF1	1	110504663	rs61785483	A	G	0.012	-0.1503	0.5884	5.45E-36	14286	All-grade irAEs	A	G	-0.119717	0.10141	0.237792
GCST90274776	CSF1	1	110466338	rs333970	A	C	0.0119	-0.1483	0.6045	1.20E-35	14286	All-grade irAEs	A	C	-0.0161091	0.100876	0.873124
GCST90274776	CSF1	1	110470424	rs3093040	A	G	0.0122	-0.1301	0.3824	1.50E-26	14286	All-grade irAEs	A	G	-0.16398	0.0989513	0.0974839
GCST90274776	CSF1	1	110483773	rs7540934	A	G	0.0119	-0.1219	0.409	1.26E-24	14286	All-grade irAEs	A	G	-0.12319	0.0902318	0.172171
GCST90274776	CSF1	1	110598577	rs10745308	A	C	0.0119	-0.1122	0.4126	4.16E-21	14286	All-grade irAEs	A	C	-0.016152	0.0915609	0.859974
GCST90274776	CSF1	1	110616475	rs7533623	T	C	0.0114	-0.1	0.4038	1.76E-18	14724	All-grade irAEs	T	C	-0.0435915	0.0985047	0.658104
GCST90274776	CSF1	1	110620701	rs4839103	A	G	0.0114	0.0953	0.5916	6.29E-17	14733	All-grade irAEs	A	G	0.0362516	0.0951535	0.703218
GCST90274776	CSF1	1	110625110	rs6674413	T	C	0.0115	0.0979	0.5957	1.69E-17	14728	All-grade irAEs	T	C	0.0675137	0.092714	0.466496
GCST90274776	CSF1	1	110613674	rs3754440	A	G	0.0114	0.0994	0.5989	2.80E-18	14727	All-grade irAEs	A	G	0.0433898	0.0917438	0.636252
GCST90274776	CSF1	1	110611886	rs3754442	T	C	0.0114	0.0996	0.5989	2.40E-18	14727	All-grade irAEs	T	C	0.0348392	0.0921254	0.705303
GCST90274776	CSF1	1	110485377	rs10857806	A	G	0.0115	0.114	0.5931	3.65E-23	14718	All-grade irAEs	A	G	0.112854	0.0918955	0.219421
GCST90274776	CSF1	1	110497808	rs61785481	A	G	0.0115	0.141	0.4108	1.47E-34	14719	All-grade irAEs	A	G	0.161471	0.0998016	0.105681
GCST90274776	CSF1	1	110501827	rs6696995	A	G	0.0119	0.1519	0.4137	2.58E-37	14286	All-grade irAEs	A	G	0.132794	0.100302	0.185522
GCST90274776	CSF1	1	110471906	rs3093037	T	C	0.0156	0.1601	0.1729	1.04E-24	14286	All-grade irAEs	T	C	0.0347581	0.128037	0.78603
GCST90274776	CSF1	1	110504585	rs7544953	T	C	0.0118	0.1651	0.4773	1.76E-44	14286	All-grade irAEs	T	C	0.151492	0.104773	0.148201
GCST90274784	CXCL9	4	76930776	rs4241577	A	C	0.0128	-0.1419	0.2629	1.47e-28	14724	All-grade irAEs	A	C	-0.124562	0.10032	0.21437
GCST90274784	CXCL9	4	76968798	rs28897072	A	G	0.0128	-0.1408	0.2583	3.82e-28	14721	All-grade irAEs	A	G	-0.152795	0.10578	0.148611
GCST90274784	CXCL9	4	76853723	rs4859568	A	C	0.0129	-0.12	0.2616	1.37e-20	14726	All-grade irAEs	A	C	-0.139745	0.103267	0.175978
GCST90274784	CXCL9	6	161181271	rs1084657	A	G	0.0185	-0.109	0.106	3.82e-09	14710	All-grade irAEs	A	G	-0.0250628	0.210405	0.905183
GCST90274784	CXCL9	12	112007756	rs653178	T	C	0.013	-0.099	0.5243	2.63e-14	11784	All-grade irAEs	T	C	-0.164491	0.0835065	0.0488618
GCST90274784	CXCL9	4	76847414	rs6841837	A	G	0.0124	-0.098	0.3084	2.72e-15	14716	All-grade irAEs	A	G	-0.133189	0.10305	0.196194
GCST90274784	CXCL9	4	76926721	rs79298906	T	C	0.0152	-0.0848	0.8375	2.42e-08	14727	All-grade irAEs	T	C	-0.0907376	0.118861	0.445228
GCST90274784	CXCL9	12	112072424	rs11065987	A	G	0.0114	-0.0756	0.5847	3.32e-11	14287	All-grade irAEs	A	G	-0.110532	0.0892674	0.215638
GCST90274784	CXCL9	4	76827946	rs1394919	A	C	0.0129	-0.0716	0.3045	2.85e-08	14287	All-grade irAEs	A	C	-0.0428337	0.13626	0.753253
GCST90274784	CXCL9	4	77070290	rs1348204	A	G	0.0115	0.0678	0.3931	3.73e-09	14728	All-grade irAEs	A	G	0.0897659	0.0959245	0.349377
GCST90274784	CXCL9	12	112273499	rs11513729	T	C	0.0117	0.0745	0.4102	1.92e-10	14287	All-grade irAEs	T	C	0.117009	0.0944985	0.215638
GCST90274784	CXCL9	12	111973358	rs597808	A	G	0.0132	0.0961	0.4757	3.33e-13	11335	All-grade irAEs	A	G	0.145322	0.0823858	0.0777455
GCST90274784	CXCL9	4	76893680	rs4859580	T	C	0.0126	0.1299	0.7248	6.38e-25	14733	All-grade irAEs	T	C	0.128829	0.0970525	0.184373
GCST90274784	CXCL9	4	76988570	rs28564530	A	G	0.0139	0.1338	0.7872	6.22e-22	14712	All-grade irAEs	A	G	0.160114	0.110394	0.146949
GCST90274818	TGFB1	19	41871142	rs1549933	A	G	0.0126	-0.1331	0.3209	4.4e-26	14288	All-grade irAEs	A	G	-0.0914094	0.0918199	0.319479
GCST90274818	TGFB1	19	41879134	rs8108357	T	C	0.0118	0.0891	0.603	4.32e-14	14725	All-grade irAEs	T	C	0.101595	0.0899265	0.258581
GCST90274818	TGFB1	19	41858921	rs1800470	A	G	0.0118	0.0994	0.6119	3.65e-17	14734	All-grade irAEs	A	G	0.0754818	0.100647	0.453276
GCST90274818	TGFB1	19	41865643	rs11083616	A	G	0.0121	0.1043	0.612	6.71e-18	14288	All-grade irAEs	A	G	0.0715353	0.0882189	0.417432
GCST90274818	TGFB1	19	41852979	rs2288873	A	G	0.0117	-0.0684	0.4232	5.03e-09	14710	All-grade irAEs	A	G	-0.00288485	0.0929511	0.975241
GCST90274818	TGFB1	19	41882712	rs1046909	A	G	0.0118	-0.0881	0.394	8.26e-14	14734	All-grade irAEs	A	G	-0.122984	0.0930316	0.186182
GCST90274818	TGFB1	19	41880526	rs7260340	T	C	0.0118	-0.0903	0.3943	1.97e-14	14732	All-grade irAEs	T	C	-0.113343	0.0898383	0.207082
GCST90274818	TGFB1	19	41881545	rs11670739	T	C	0.0118	-0.0894	0.3945	3.56e-14	14733	All-grade irAEs	T	C	-0.115809	0.0905318	0.200826
GCST90274818	TGFB1	19	41869756	rs2241712	T	C	0.0126	0.1329	0.6795	5.21e-26	14288	All-grade irAEs	T	C	0.0901968	0.0916517	0.325053
GCST90274818	TGFB1	19	41750550	rs55841050	A	G	0.0187	-0.1574	0.8817	3.86e-17	14288	All-grade irAEs	A	G	-0.0946796	0.145271	0.514567
GCST90274818	TGFB1	19	41876468	rs4803459	T	C	0.0128	-0.1307	0.3112	1.77e-24	14288	All-grade irAEs	T	C	-0.0992739	0.0944782	0.293369
GCST90274818	TGFB1	19	41871254	rs1025497	A	G	0.0121	-0.1052	0.3935	3.49e-18	14287	All-grade irAEs	A	G	-0.0848502	0.0888538	0.339607
GCST90274818	TGFB1	19	41869392	rs2241714	T	C	0.0126	-0.133	0.3204	4.79e-26	14288	All-grade irAEs	T	C	-0.089739	0.0909999	0.324063
GCST90274818	TGFB1	19	41871573	rs1963413	A	G	0.0121	0.1048	0.6056	4.67e-18	14287	All-grade irAEs	A	G	0.0802027	0.0888661	0.366785
GCST90274846	TNFSF12	4	103146888	rs35225200	A	C	0.0224	-0.174	0.9184	7.98e-15	14721	All-grade irAEs	A	C	-0.204302	0.192079	0.287494
GCST90274846	TNFSF12	3	98512540	rs28489284	A	G	0.0271	-0.1479	0.0492	4.83e-08	14736	All-grade irAEs	A	G	-0.290264	0.218052	0.183134
GCST90274846	TNFSF12	3	98725432	rs9872073	T	G	0.0259	-0.1421	0.0552	4.1e-08	14718	All-grade irAEs	T	G	-0.0714537	0.198145	0.718389
GCST90274846	TNFSF12	17	7400815	rs2228128	T	C	0.0129	-0.1381	0.7202	9.6e-27	14732	All-grade irAEs	T	C	-0.0936351	0.122061	0.443011
GCST90274846	TNFSF12	9	136246666	rs28602591	T	C	0.0235	-0.1336	0.0965	1.31e-08	11337	All-grade irAEs	T	C	-0.335553	0.179465	0.0615206
GCST90274846	TNFSF12	17	7574779	rs1641548	T	C	0.016	-0.1113	0.1805	3.49e-12	14288	All-grade irAEs	T	C	-0.180339	0.137713	0.190356
GCST90274846	TNFSF12	9	136154867	rs495828	T	G	0.0157	-0.1086	0.2115	4.61e-12	11784	All-grade irAEs	T	G	-0.234673	0.116431	0.0438465
GCST90274846	TNFSF12	9	136329954	rs3124764	T	C	0.0198	-0.1086	0.138	4.14e-08	11337	All-grade irAEs	T	C	-0.129517	0.145173	0.372308
GCST90274846	TNFSF12	3	98453010	rs278372	A	C	0.017	-0.0945	0.1475	2.72e-08	14287	All-grade irAEs	A	C	-0.00834092	0.123428	0.946122
GCST90274846	TNFSF12	3	98435955	rs6792234	A	G	0.0165	-0.0933	0.1494	1.56e-08	14729	All-grade irAEs	A	G	-0.0286511	0.123937	0.81718
GCST90274846	TNFSF12	3	98430506	rs828585	T	C	0.0164	-0.0911	0.1484	2.78e-08	14731	All-grade irAEs	T	C	-0.0272214	0.123679	0.825796
GCST90274846	TNFSF12	3	98433403	rs893834	A	G	0.0158	-0.0878	0.1585	2.75e-08	14736	All-grade irAEs	A	G	-0.014665	0.12092	0.903471
GCST90274846	TNFSF12	3	98452749	rs278371	A	G	0.0153	-0.0856	0.1826	2.21e-08	14288	All-grade irAEs	A	G	-0.0386278	0.115021	0.736998
GCST90274846	TNFSF12	3	98406794	rs12493830	T	C	0.0121	-0.0712	0.5494	4e-09	14288	All-grade irAEs	T	C	-0.156948	0.0869173	0.0709626
GCST90274846	TNFSF12	3	98436188	rs12635955	T	C	0.0121	-0.0702	0.4991	6.57e-09	14288	All-grade irAEs	T	C	-0.0969477	0.085699	0.257946
GCST90274846	TNFSF12	17	7623394	rs3744258	A	G	0.012	0.0664	0.6648	3.14e-08	14731	All-grade irAEs	A	G	-0.0635623	0.116192	0.584347
GCST90274846	TNFSF12	17	7674913	rs9889453	T	C	0.0122	0.0672	0.6122	3.63e-08	14288	All-grade irAEs	T	C	-0.0779168	0.115688	0.500623
GCST90274846	TNFSF12	11	11644600	rs10765875	A	G	0.0126	0.0689	0.3436	4.54e-08	14288	All-grade irAEs	A	G	-0.0102689	0.0919047	0.911035
GCST90274846	TNFSF12	3	98486640	rs9832986	T	C	0.0122	0.0708	0.5692	6.5e-09	14288	All-grade irAEs	T	C	0.0060682	0.117566	0.958835
GCST90274846	TNFSF12	3	98432559	rs4857414	T	C	0.0119	0.0789	0.4612	3.35e-11	14288	All-grade irAEs	T	C	0.11319	0.0862244	0.189273
GCST90274846	TNFSF12	3	98448817	rs278369	A	G	0.0154	0.0871	0.8184	1.55e-08	14287	All-grade irAEs	A	G	0.0244144	0.118915	0.837329
GCST90274846	TNFSF12	3	98466607	rs828600	A	G	0.0172	0.0979	0.8526	1.26e-08	14288	All-grade irAEs	A	G	0.00881305	0.121314	0.942087
GCST90274846	TNFSF12	9	136269576	rs76238963	A	C	0.0232	0.1368	0.8999	3.71e-09	11337	All-grade irAEs	A	C	0.303614	0.174541	0.0819462
GCST90274846	TNFSF12	3	98535614	rs9812438	T	C	0.027	0.1473	0.9506	4.88e-08	14736	All-grade irAEs	T	C	0.183685	0.194516	0.345008
GCST90274846	TNFSF12	3	98540483	rs9838706	T	C	0.027	0.1488	0.9502	3.57e-08	14736	All-grade irAEs	T	C	0.179674	0.191372	0.347796
GCST90274846	TNFSF12	3	98534212	rs10084679	A	C	0.0271	0.1493	0.951	3.6e-08	14736	All-grade irAEs	A	C	0.181786	0.191226	0.341788
GCST90274846	TNFSF12	3	98563941	rs9833945	T	C	0.0271	0.1498	0.9509	3.25e-08	14736	All-grade irAEs	T	C	0.190849	0.198362	0.335988
GCST90274838	TGFA	2	70772455	rs10489984	T	C	0.0184	0.1357	0.1147	1.64e-13	14729	All-grade irAEs	T	C	-0.162247	0.137661	0.238558
GCST90274838	TGFA	2	70792251	rs111580697	A	C	0.0197	-0.1327	0.901	1.63e-11	14732	All-grade irAEs	A	C	0.151699	0.161937	0.348874
GCST90274838	TGFA	2	70778610	rs112512914	A	G	0.0185	-0.1377	0.8871	9.82e-14	14722	All-grade irAEs	A	G	0.157248	0.146489	0.283072
GCST90274838	TGFA	2	70774630	rs112741266	A	G	0.0184	0.1367	0.114	1.09e-13	14728	All-grade irAEs	A	G	-0.161957	0.137771	0.239772
GCST90274838	TGFA	2	70774454	rs113971512	T	C	0.0184	0.1366	0.1141	1.14e-13	14728	All-grade irAEs	T	C	-0.162041	0.138171	0.240894
GCST90274838	TGFA	2	70782080	rs11466186	T	C	0.0201	0.1417	0.0945	1.79e-12	14729	All-grade irAEs	T	C	-0.148266	0.145217	0.307258
GCST90274838	TGFA	2	70777795	rs138179911	A	G	0.0184	-0.1355	0.8868	1.78e-13	14729	All-grade irAEs	A	G	0.152997	0.140694	0.27684
GCST90274838	TGFA	2	70776281	rs17639251	T	C	0.0184	-0.1346	0.8864	2.57e-13	14729	All-grade irAEs	T	C	0.160328	0.137973	0.245226
GCST90274838	TGFA	2	70775912	rs17695836	T	C	0.0184	0.1349	0.114	2.28e-13	14729	All-grade irAEs	T	C	-0.160108	0.13822	0.246718
GCST90274838	TGFA	2	70799620	rs2902450	T	C	0.0196	-0.1323	0.901	1.48e-11	14732	All-grade irAEs	T	C	0.141916	0.156469	0.364409
GCST90274838	TGFA	2	70759427	rs365259	T	C	0.0172	0.115	0.1416	2.29e-11	14285	All-grade irAEs	T	C	-0.139024	0.149716	0.353104
GCST90274838	TGFA	2	70762905	rs378322	A	G	0.0169	0.1187	0.1431	2.16e-12	14731	All-grade irAEs	A	G	-0.0814403	0.137177	0.55272
GCST90274838	TGFA	2	70760063	rs411053	A	G	0.0171	0.1174	0.1385	6.63e-12	14728	All-grade irAEs	A	G	-0.129097	0.143898	0.369641
GCST90274838	TGFA	2	70764985	rs411821	T	C	0.0169	0.1179	0.1403	3.03e-12	14733	All-grade irAEs	T	C	-0.0749932	0.13146	0.568364
GCST90274838	TGFA	2	70796339	rs713111	A	G	0.0183	0.1134	0.115	5.77e-10	14733	All-grade irAEs	A	G	-0.134895	0.145819	0.354923
GCST90274838	TGFA	2	70773571	rs72912111	T	C	0.0183	0.1354	0.115	1.37e-13	14728	All-grade irAEs	T	C	-0.161109	0.137645	0.241813
GCST90274838	TGFA	2	70774248	rs72912113	T	C	0.0184	0.1359	0.114	1.51e-13	14728	All-grade irAEs	T	C	-0.160872	0.137549	0.242179
GCST90274838	TGFA	2	70783657	rs73936923	T	C	0.0197	-0.1324	0.9001	1.81e-11	14727	All-grade irAEs	T	C	0.145347	0.149049	0.329479
GCST90274838	TGFA	2	70809360	rs74543090	T	C	0.0198	-0.1357	0.9011	7.2e-12	14729	All-grade irAEs	T	C	0.121564	0.155175	0.433393
GCST90274838	TGFA	2	70791004	rs74544143	T	C	0.0196	-0.1323	0.9005	1.48e-11	14732	All-grade irAEs	T	C	0.165606	0.172394	0.336741
GCST90274838	TGFA	2	70803680	rs76497699	T	C	0.0195	-0.1304	0.9007	2.28e-11	14730	All-grade irAEs	T	C	0.120464	0.151745	0.42728
GCST90274838	TGFA	2	70792815	rs78325918	T	C	0.0197	0.1329	0.0984	1.52e-11	14732	All-grade irAEs	T	C	-0.164227	0.178129	0.356553
GCST90274838	TGFA	2	70778590	rs79704315	T	G	0.0185	-0.1351	0.8865	2.82e-13	14722	All-grade irAEs	T	G	0.150147	0.140085	0.283796
GCST90274838	TGFA	2	70817505	rs881569	T	C	0.0197	0.1319	0.1015	2.15e-11	14729	All-grade irAEs	T	C	-0.187981	0.185568	0.311059

## Sheet: S3-All-grade irAEs-MR
Table S3. Positive results of primary MR analysis between plasma proteins and all-grade irAEs.
id.exposure	outcome	exposure	method	nsnp	b	se	pval	lo_ci	up_ci	or	or_lci95	or_uci95	Presso P value	FDR P value
18882_7_CLSTN2_CSTN2	All-grade irAEs	CLSTN2	MR Egger	4	4.02508	2.38099	0.232998	-0.641657	8.69183	55.9851	0.526419	5954.05
18882_7_CLSTN2_CSTN2	All-grade irAEs	CLSTN2	Weighted median	4	2.59523	0.760363	0.000642173	1.10492	4.08554	13.3997	3.01898	59.4741
18882_7_CLSTN2_CSTN2	All-grade irAEs	CLSTN2	Inverse variance weighted	4	2.611	0.63799	4.26662e-05	1.36054	3.86146	13.6127	3.89831	47.5349	0.865	0.00733859
18882_7_CLSTN2_CSTN2	All-grade irAEs	CLSTN2	Simple mode	4	2.10672	0.968853	0.117962	0.207772	4.00567	8.22126	1.23093	54.9089
18882_7_CLSTN2_CSTN2	All-grade irAEs	CLSTN2	Weighted mode	4	2.1012	0.916418	0.105681	0.305018	3.89738	8.17595	1.35665	49.273
GCST90274766	All-grade irAEs	CCL20	MR Egger	16	0.587854	3.49613	0.868875	-6.26456	7.44027	1.80012	0.00190255	1703.2
GCST90274766	All-grade irAEs	CCL20	Weighted median	16	1.17669	0.355228	0.000924692	0.480442	1.87293	3.24362	1.61679	6.50737
GCST90274766	All-grade irAEs	CCL20	Inverse variance weighted	16	1.18121	0.288603	4.26086e-05	0.615549	1.74687	3.25832	1.85067	5.73663	1	0.00733859
GCST90274766	All-grade irAEs	CCL20	Simple mode	16	1.20924	0.575189	0.052822	0.0818732	2.33661	3.35095	1.08532	10.3461
GCST90274766	All-grade irAEs	CCL20	Weighted mode	16	1.20924	0.55283	0.0449656	0.125697	2.29279	3.35095	1.13394	9.90252
GCST90274772	All-grade irAEs	CD40	MR Egger	33	0.798248	0.230449	0.00157846	0.346568	1.24993	2.22165	1.41421	3.49009
GCST90274772	All-grade irAEs	CD40	Weighted median	33	0.575431	0.143103	5.79281e-05	0.294949	0.855912	1.7779	1.34306	2.35352
GCST90274772	All-grade irAEs	CD40	Inverse variance weighted	33	0.477337	0.108854	1.15925e-05	0.263983	0.69069	1.61178	1.30211	1.99509	0.835	0.00332317
GCST90274772	All-grade irAEs	CD40	Simple mode	33	0.561578	0.243981	0.0280098	0.0833753	1.03978	1.75344	1.08695	2.8286
GCST90274772	All-grade irAEs	CD40	Weighted mode	33	0.618994	0.193057	0.00304604	0.240602	0.997386	1.85706	1.27201	2.71119
GCST90274776	All-grade irAEs	CSF1	MR Egger	16	1.24307	0.986359	0.228176	-0.690192	3.17633	3.46624	0.50148	23.9588
GCST90274776	All-grade irAEs	CSF1	Weighted median	16	0.858047	0.248112	0.0005436	0.371746	1.34435	2.35855	1.45026	3.83568
GCST90274776	All-grade irAEs	CSF1	Inverse variance weighted	16	0.716854	0.191241	0.000177946	0.342021	1.09169	2.04798	1.40779	2.97929	1	0.021862
GCST90274776	All-grade irAEs	CSF1	Simple mode	16	0.930563	0.442741	0.0528735	0.062791	1.79834	2.53594	1.0648	6.03959
GCST90274776	All-grade irAEs	CSF1	Weighted mode	16	0.935078	0.403043	0.0348461	0.145113	1.72504	2.54741	1.15617	5.61276
GCST90274784	All-grade irAEs	CXCL9	MR Egger	14	0.632199	1.07353	0.56685	-1.47192	2.73631	1.88174	0.229485	15.43
GCST90274784	All-grade irAEs	CXCL9	Weighted median	14	1.16659	0.335538	0.000507478	0.508937	1.82425	3.21103	1.66352	6.19812
GCST90274784	All-grade irAEs	CXCL9	Inverse variance weighted	14	1.19539	0.258668	3.8134e-06	0.688395	1.70238	3.30483	1.99052	5.48697	1	0.00163976
GCST90274784	All-grade irAEs	CXCL9	Simple mode	14	1.22681	0.479775	0.0238722	0.286448	2.16717	3.41033	1.33169	8.73351
GCST90274784	All-grade irAEs	CXCL9	Weighted mode	14	1.10741	0.456689	0.0306241	0.212302	2.00252	3.02651	1.23652	7.40771
GCST90274818	All-grade irAEs	TGFB1	MR Egger	14	0.327217	1.14793	0.780466	-1.92273	2.57716	1.3871	0.146208	13.1597
GCST90274818	All-grade irAEs	TGFB1	Weighted median	14	0.736458	0.27919	0.0083437	0.189245	1.28367	2.08852	1.20834	3.60986
GCST90274818	All-grade irAEs	TGFB1	Inverse variance weighted	14	0.804832	0.229422	0.000451355	0.355164	1.2545	2.23632	1.42641	3.50608	1	0.0480206
GCST90274818	All-grade irAEs	TGFB1	Simple mode	14	0.713946	0.420081	0.113004	-0.109413	1.53731	2.04203	0.89636	4.65204
GCST90274818	All-grade irAEs	TGFB1	Weighted mode	14	0.703704	0.418727	0.1167	-0.117001	1.52441	2.02122	0.889584	4.59243
GCST90274846	All-grade irAEs	TNFSF12	MR Egger	27	2.12941	0.874544	0.0223705	0.415303	3.84352	8.40991	1.51483	46.6894
GCST90274846	All-grade irAEs	TNFSF12	Weighted median	27	1.18108	0.340039	0.000513947	0.514608	1.84756	3.2579	1.67298	6.34432
GCST90274846	All-grade irAEs	TNFSF12	Inverse variance weighted	27	0.977874	0.246808	7.42982e-05	0.49413	1.46162	2.6588	1.63907	4.31293	0.839	0.0106494
GCST90274846	All-grade irAEs	TNFSF12	Simple mode	27	0.373556	0.617965	0.550755	-0.837655	1.58477	1.45289	0.432724	4.87816
GCST90274846	All-grade irAEs	TNFSF12	Weighted mode	27	1.15146	0.557497	0.048987	0.0587636	2.24415	3.1628	1.06052	9.43242
GCST90274838	All-grade irAEs	TGFA	MR Egger	24	-2.13575	3.72795	0.572522	-9.44253	5.17104	0.118156	7.92793e-05	176.098
GCST90274838	All-grade irAEs	TGFA	Weighted median	24	-1.15909	0.2874	5.5062e-05	-1.7224	-0.59579	0.31377	0.178637	0.551127
GCST90274838	All-grade irAEs	TGFA	Inverse variance weighted	24	-1.10563	0.22811	1.25396e-06	-1.55273	-0.658535	0.331002	0.21167	0.517609	1	0.00107841
GCST90274838	All-grade irAEs	TGFA	Simple mode	24	-1.18556	0.493165	0.0246709	-2.15216	-0.218956	0.305575	0.116233	0.803357
GCST90274838	All-grade irAEs	TGFA	Weighted mode	24	-1.18361	0.500491	0.026849	-2.16457	-0.202648	0.306171	0.114799	0.816566

## Sheet: S4All-grade-irAEs-Heterogeneity
Table S4. Heterogeneity analysis between plasma protein and all-grade irAEs.
id.exposure	outcome	exposure	method	Q	Q_df	Q_pval
18882_7_CLSTN2_CSTN2	All-grade irAEs	CLSTN2	MR Egger	0.239933	2	0.88695
18882_7_CLSTN2_CSTN2	All-grade irAEs	CLSTN2	Inverse variance weighted	0.619939	3	0.891853
GCST90274766	All-grade irAEs	CCL20	MR Egger	0.168114	14	1
GCST90274766	All-grade irAEs	CCL20	Inverse variance weighted	0.197116	15	1
GCST90274772	All-grade irAEs	CD40	MR Egger	7.26787	31	0.999997
GCST90274772	All-grade irAEs	CD40	Inverse variance weighted	9.76399	32	0.999947
GCST90274776	All-grade irAEs	CSF1	MR Egger	3.2868	14	0.998448
GCST90274776	All-grade irAEs	CSF1	Inverse variance weighted	3.58253	15	0.998816
GCST90274784	All-grade irAEs	CXCL9	MR Egger	0.976246	12	0.999988
GCST90274784	All-grade irAEs	CXCL9	Inverse variance weighted	1.26843	13	0.999984
GCST90274818	All-grade irAEs	TGFB1	MR Egger	1.17336	12	0.999966
GCST90274818	All-grade irAEs	TGFB1	Inverse variance weighted	1.35367	13	0.999976
GCST90274846	All-grade irAEs	TNFSF12	MR Egger	10.0506	25	0.996514
GCST90274846	All-grade irAEs	TNFSF12	Inverse variance weighted	11.9344	26	0.991536
GCST90274838	All-grade irAEs	TGFA	MR Egger	0.428002	22	1
GCST90274838	All-grade irAEs	TGFA	Inverse variance weighted	0.504643	23	1

## Sheet: S5-All-grade-irAEs-Pleiotropy
Table S5. Pleiotropy analysis between plasma protein and all-grade irAEs.
id.exposure	outcome	id.exposure	egger_intercept	se	pval
18882_7_CLSTN2_CSTN2	All-grade irAEs	CLSTN2	-0.145566	0.236137	0.600418
GCST90274766	All-grade irAEs	CCL20	0.0546856	0.321115	0.867211
GCST90274772	All-grade irAEs	CD40	-0.0659754	0.0417588	0.124277
GCST90274776	All-grade irAEs	CSF1	-0.0686378	0.126216	0.595124
GCST90274784	All-grade irAEs	CXCL9	0.0610785	0.112996	0.598716
GCST90274818	All-grade irAEs	TGFB1	0.0531304	0.125121	0.678619
GCST90274846	All-grade irAEs	TNFSF12	-0.117735	0.0857801	0.182091
GCST90274838	All-grade irAEs	TGFA	0.135315	0.488784	0.784487

## Sheet: S6-High-grade irAEs SNPs
Table S6. Positive SNPs in plasma proteins-high-grade irAEs MR analysis.
id.exposure	exposure	chr.exposure	pos.exposure	se.exposure	SNP	effect_allele.exposure	other_allele.exposure	beta.exposure	eaf.exposure	pval.exposure	samplesize.exposure	outcome	effect_allele.outcome	other_allele.outcome	beta.outcome	se.outcome	pval.outcome
GCST90274759	ADA	20	43252915	0.0149	rs244076	T	C	-0.3273	0.8259	6.03e-107	14733	High-grade irAEs	T	C	-0.245157	0.155336	0.114511
GCST90274759	ADA	20	43260694	0.0152	rs379863	T	C	-0.2822	0.8088	6.08e-77	14288	High-grade irAEs	T	C	-0.403747	0.198642	0.0420988
GCST90274759	ADA	20	43199451	0.0169	rs244115	T	C	-0.2618	0.8554	3.98e-54	13223	High-grade irAEs	T	C	-0.239452	0.148666	0.107251
GCST90274759	ADA	20	43231110	0.0161	rs244091	A	G	-0.2542	0.8554	3.71e-56	14725	High-grade irAEs	A	G	-0.271215	0.15533	0.0808017
GCST90274759	ADA	20	43245191	0.0158	rs244082	T	C	-0.2395	0.8462	6.68e-52	14733	High-grade irAEs	T	C	-0.329834	0.160526	0.0399078
GCST90274759	ADA	20	43281839	0.0122	rs6065738	T	G	-0.1787	0.6072	1.4e-48	14288	High-grade irAEs	T	G	-0.0487012	0.115659	0.673701
GCST90274759	ADA	20	43152629	0.0184	rs3092363	T	C	-0.1264	0.1092	6.44e-12	14726	High-grade irAEs	T	C	0.313859	0.18869	0.0962406
GCST90274759	ADA	20	43285017	0.0123	rs6065739	A	G	-0.126	0.6744	1.26e-24	14732	High-grade irAEs	A	G	-0.0370875	0.116852	0.750949
GCST90274759	ADA	20	43072509	0.0139	rs2868096	A	G	-0.1258	0.6256	1.42e-19	11337	High-grade irAEs	A	G	-0.0145102	0.106757	0.891887
GCST90274759	ADA	20	43167661	0.0188	rs11907483	T	C	-0.1124	0.1176	2.25e-09	14288	High-grade irAEs	T	C	-0.0314916	0.215433	0.883781
GCST90274759	ADA	20	43273692	0.012	rs2057638	T	G	-0.1087	0.5845	1.32e-19	14288	High-grade irAEs	T	G	-0.0790442	0.119827	0.509475
GCST90274759	ADA	20	43294260	0.0128	rs4812843	A	G	-0.0919	0.6732	6.99e-13	14718	High-grade irAEs	A	G	-0.0231637	0.127274	0.855583
GCST90274759	ADA	20	43286415	0.0129	rs6094016	T	C	-0.0782	0.7207	1.34e-09	14733	High-grade irAEs	T	C	-0.00924193	0.127193	0.942076
GCST90274759	ADA	20	43286709	0.0128	rs716869	A	G	-0.0781	0.7141	1.05e-09	14729	High-grade irAEs	A	G	-0.0377706	0.123228	0.759216
GCST90274759	ADA	20	43097021	0.0179	rs12481475	A	G	0.0997	0.8704	2.55e-08	14288	High-grade irAEs	A	G	-0.270242	0.181491	0.136485
GCST90274759	ADA	20	43074372	0.0179	rs1321826	A	C	0.1176	0.8744	5.04e-11	14726	High-grade irAEs	A	C	-0.0696311	0.17397	0.688974
GCST90274759	ADA	20	43074151	0.0139	rs1321825	A	C	0.1221	0.381	1.58e-18	11337	High-grade irAEs	A	C	0.0201612	0.109435	0.853833
GCST90274759	ADA	20	43150887	0.0183	rs2425644	A	G	0.1242	0.8905	1.15e-11	14726	High-grade irAEs	A	G	-0.297902	0.180911	0.0996248
GCST90274759	ADA	20	43259306	0.0201	rs244072	A	G	0.1255	0.9003	4.27e-10	14288	High-grade irAEs	A	G	-0.463159	0.233929	0.047713
GCST90274759	ADA	20	43125821	0.0183	rs16989135	A	G	0.1255	0.8902	6.99e-12	14729	High-grade irAEs	A	G	-0.312209	0.179135	0.0813572
GCST90274759	ADA	20	43068239	0.0157	rs6031606	A	G	0.2172	0.24	1.58e-43	11337	High-grade irAEs	A	G	-0.0805804	0.120246	0.502776
GCST90274759	ADA	20	43250722	0.0158	rs244078	A	G	0.2393	0.1517	8.1e-52	14735	High-grade irAEs	A	G	0.324329	0.164688	0.0489122
GCST90274759	ADA	20	43243545	0.0161	rs1061662	T	C	0.2577	0.1454	1.16e-57	14734	High-grade irAEs	T	C	0.308431	0.158933	0.0523028
GCST90274759	ADA	20	43253494	0.0151	rs244075	T	C	0.3358	0.1688	1.46e-109	14733	High-grade irAEs	T	C	0.26352	0.16645	0.113381
GCST90274759	ADA	20	43251767	0.0178	rs929089	A	G	0.3517	0.1164	6.79e-87	14735	High-grade irAEs	A	G	0.360927	0.192361	0.0606144
GCST90274759	ADA	20	43237223	0.0153	rs244088	A	C	0.3523	0.161	2.55e-117	14724	High-grade irAEs	A	C	0.288513	0.155788	0.0640307
GCST90274759	ADA	20	43164338	0.0203	rs3092590	A	G	0.4621	0.0936	1.05e-114	14288	High-grade irAEs	A	G	0.316973	0.199112	0.1114
GCST90274766	CCL20	2	228664003	0.0122	rs10177876	A	G	-0.0905	0.3982	1.19e-13	14287	High-grade irAEs	A	G	-0.0654316	0.123223	0.595418
GCST90274766	CCL20	2	228661828	0.0128	rs10207134	T	C	-0.0996	0.326	7.18e-15	14287	High-grade irAEs	T	C	-0.152313	0.117317	0.194184
GCST90274766	CCL20	6	41083352	0.012	rs10456499	A	G	-0.069	0.5994	8.92e-09	14736	High-grade irAEs	A	G	-0.0699747	0.132614	0.597738
GCST90274766	CCL20	2	228661357	0.0128	rs10933215	T	C	0.0989	0.6751	1.1e-14	14288	High-grade irAEs	T	C	0.153094	0.118402	0.196009
GCST90274766	CCL20	2	228647516	0.0121	rs11692411	A	G	-0.0934	0.3869	1.17e-14	14288	High-grade irAEs	A	G	-0.0900484	0.113055	0.42574
GCST90274766	CCL20	2	228658887	0.0122	rs11900713	A	G	0.0891	0.6133	2.81e-13	14287	High-grade irAEs	A	G	0.0966341	0.113641	0.395135
GCST90274766	CCL20	2	228652347	0.0119	rs2048054	A	G	-0.0912	0.3906	1.8e-14	14734	High-grade irAEs	A	G	-0.0934017	0.112358	0.405812
GCST90274766	CCL20	6	41027520	0.0118	rs2395754	T	C	-0.0884	0.4516	6.81e-14	14736	High-grade irAEs	T	C	-0.00914414	0.111973	0.934914
GCST90274766	CCL20	2	228654079	0.012	rs4973334	T	C	-0.0923	0.3887	1.45e-14	14728	High-grade irAEs	T	C	-0.094363	0.115218	0.41279
GCST90274766	CCL20	2	228660362	0.0128	rs4973341	T	C	0.0968	0.6748	3.95e-14	14288	High-grade irAEs	T	C	0.151826	0.117207	0.195192
GCST90274766	CCL20	2	228659123	0.0123	rs56070384	T	C	0.0922	0.614	6.58e-14	14288	High-grade irAEs	T	C	0.0971821	0.113463	0.391716
GCST90274766	CCL20	6	41105094	0.012	rs56246713	T	G	0.0889	0.5492	1.28e-13	14288	High-grade irAEs	T	G	0.0507595	0.117773	0.666473
GCST90274766	CCL20	2	228643927	0.0135	rs59698426	A	G	0.0736	0.737	4.98e-08	14720	High-grade irAEs	A	G	0.0676234	0.129077	0.600349
GCST90274766	CCL20	2	228644205	0.0136	rs62189996	A	C	0.0742	0.7388	4.87e-08	14719	High-grade irAEs	A	C	0.114089	0.126357	0.366576
GCST90274766	CCL20	2	228644628	0.0135	rs62189998	T	C	0.0738	0.737	4.59e-08	14719	High-grade irAEs	T	C	0.0939462	0.125855	0.455387
GCST90274766	CCL20	2	228649504	0.012	rs733693	T	C	0.0924	0.6113	1.36e-14	14728	High-grade irAEs	T	C	0.0867509	0.113881	0.446199
GCST90274766	CCL20	2	228660886	0.0128	rs7593478	T	C	0.0986	0.6737	1.33e-14	14288	High-grade irAEs	T	C	0.158242	0.123207	0.199015
GCST90274766	CCL20	2	228664568	0.0123	rs7605423	T	C	0.0896	0.6052	3.23e-13	14288	High-grade irAEs	T	C	0.101615	0.118769	0.392237
GCST90274766	CCL20	6	41133806	0.0119	rs7748777	A	G	-0.0836	0.4567	2.14e-12	14287	High-grade irAEs	A	G	-0.0393714	0.119005	0.740768
GCST90274766	CCL20	2	228648329	0.0127	rs8179522	A	G	-0.0911	0.3896	7.32e-13	13234	High-grade irAEs	A	G	-0.0912016	0.110836	0.410592
GCST90274768	CCL25	12	615963	0.0135	rs7301965	T	C	0.0758	0.2823	1.97e-08	14288	High-grade irAEs	T	C	0.0449245	0.149249	0.763411
GCST90274768	CCL25	19	49098750	0.0123	rs12460535	A	G	0.0891	0.3656	4.36e-13	14730	High-grade irAEs	A	G	0.0540525	0.118322	0.647796
GCST90274768	CCL25	9	136150484	0.0131	rs559723	A	G	0.0923	0.4659	1.84e-12	11784	High-grade irAEs	A	G	0.0374489	0.102301	0.714317
GCST90274768	CCL25	19	8187838	0.0127	rs113239052	T	C	0.1123	0.3021	9.36e-19	14726	High-grade irAEs	T	C	0.0461012	0.111101	0.67818
GCST90274768	CCL25	19	8189715	0.0128	rs10422575	T	C	0.1147	0.2996	3.22e-19	14733	High-grade irAEs	T	C	0.0524822	0.115438	0.649371
GCST90274768	CCL25	19	49127490	0.013	rs386243	T	C	0.1211	0.3005	1.22e-20	14723	High-grade irAEs	T	C	0.0207795	0.119406	0.861846
GCST90274768	CCL25	19	49188627	0.0183	rs3888999	A	G	0.1574	0.1235	7.9e-18	14288	High-grade irAEs	A	G	0.0625819	0.171438	0.715082
GCST90274768	CCL25	19	8147550	0.0119	rs12608618	A	G	0.1614	0.5062	6.63e-42	14288	High-grade irAEs	A	G	0.0413358	0.107339	0.700167
GCST90274768	CCL25	19	8143114	0.0115	rs8103218	T	C	0.1659	0.5095	3.55e-47	14736	High-grade irAEs	T	C	0.0636092	0.10554	0.546705
GCST90274768	CCL25	19	49191076	0.0185	rs77894142	A	G	0.1668	0.1212	1.95e-19	14288	High-grade irAEs	A	G	0.047022	0.177384	0.790943
GCST90274768	CCL25	19	49190123	0.0184	rs71370193	T	C	0.167	0.1211	1.13e-19	14288	High-grade irAEs	T	C	0.0438496	0.174045	0.801084
GCST90274768	CCL25	19	8190750	0.0157	rs35988441	T	C	0.1697	0.8327	3.12e-27	14288	High-grade irAEs	T	C	0.0507088	0.143037	0.722952
GCST90274768	CCL25	19	8101716	0.0134	rs12980528	A	G	0.2077	0.7281	3.47e-54	14288	High-grade irAEs	A	G	0.0835905	0.107279	0.435869
GCST90274768	CCL25	19	8142359	0.0115	rs6603136	A	C	0.2358	0.5523	1.97e-93	14723	High-grade irAEs	A	C	0.102702	0.104097	0.323838
GCST90274768	CCL25	19	8134722	0.0117	rs10418055	A	G	0.2521	0.5493	5.65e-103	14288	High-grade irAEs	A	G	0.0768276	0.104613	0.462704
GCST90274768	CCL25	19	8107528	0.012	rs12986126	A	G	0.2766	0.6245	1.47e-117	14288	High-grade irAEs	A	G	0.120196	0.134916	0.372984
GCST90274768	CCL25	19	8079591	0.0117	rs72993911	T	C	0.3051	0.5456	6.66e-150	14288	High-grade irAEs	T	C	0.0751379	0.104573	0.472435
GCST90274768	CCL25	19	8000104	0.0118	rs3745387	A	G	0.3055	0.4796	8.67e-148	14288	High-grade irAEs	A	G	0.100493	0.100377	0.316751
GCST90274768	CCL25	19	8104408	0.0119	rs10417559	A	G	0.3304	0.5697	1.16e-169	14288	High-grade irAEs	A	G	0.0732654	0.103417	0.47867
GCST90274768	CCL25	19	8105520	0.0116	rs11260048	A	G	0.3403	0.4536	3.58e-189	14288	High-grade irAEs	A	G	0.0608463	0.116111	0.600253
GCST90274768	CCL25	19	8093265	0.0114	rs882951	A	C	0.355	0.5025	1e-200	14288	High-grade irAEs	A	C	0.0844572	0.0995213	0.396085
GCST90274768	CCL25	19	8099017	0.0115	rs8105816	T	C	0.3582	0.5001	1e-200	14288	High-grade irAEs	T	C	0.0730473	0.097639	0.454378
GCST90274768	CCL25	19	8145928	0.0278	rs3848570	T	C	0.3758	0.047	1.22e-41	14735	High-grade irAEs	T	C	0.173881	0.245429	0.478649
GCST90274768	CCL25	19	8121096	0.0223	rs74959615	A	G	0.3792	0.0737	7.61e-65	14727	High-grade irAEs	A	G	0.0862928	0.189039	0.648044
GCST90274768	CCL25	19	8037040	0.0123	rs759817	T	C	0.3919	0.3275	1e-200	14288	High-grade irAEs	T	C	0.0719088	0.111549	0.519162
GCST90274768	CCL25	19	8121189	0.0231	rs77625270	T	C	0.4124	0.0692	2.75e-71	14726	High-grade irAEs	T	C	0.107404	0.203246	0.597193
GCST90274768	CCL25	19	8136358	0.0222	rs76261579	A	G	0.4201	0.0753	7.31e-80	14727	High-grade irAEs	A	G	0.128426	0.204331	0.529666
GCST90274768	CCL25	19	8142948	0.0284	rs111746847	T	C	0.4246	0.0442	1.54e-50	14734	High-grade irAEs	T	C	0.181795	0.241971	0.452466
GCST90274768	CCL25	19	8127523	0.0222	rs41320348	T	G	0.4288	0.0749	3.99e-83	14726	High-grade irAEs	T	G	0.121629	0.199315	0.541706
GCST90274768	CCL25	19	8140111	0.0285	rs112479210	T	C	0.4301	0.0439	1.85e-51	14736	High-grade irAEs	T	C	0.179923	0.236849	0.447461
GCST90274768	CCL25	19	8126016	0.0221	rs112779148	T	G	0.4337	0.0762	9.56e-86	14723	High-grade irAEs	T	G	0.115268	0.20425	0.572519
GCST90274768	CCL25	19	8060420	0.0156	rs1204494	T	C	0.5014	0.1658	1e-200	14735	High-grade irAEs	T	C	0.0841678	0.174296	0.629166
GCST90274780	CXCL10	4	77159717	0.0184	rs1441920	A	G	-0.1571	0.8775	1.37e-17	14735	High-grade irAEs	A	G	-0.077516	0.16963	0.647692
GCST90274780	CXCL10	4	77180145	0.0183	rs71607346	T	C	-0.1483	0.8711	5.33e-16	14742	High-grade irAEs	T	C	-0.0858674	0.207865	0.679539
GCST90274780	CXCL10	4	77181755	0.0183	rs2869863	A	G	-0.1475	0.8711	7.62e-16	14742	High-grade irAEs	A	G	-0.0801773	0.211461	0.70457
GCST90274780	CXCL10	4	77174662	0.0181	rs4859648	A	G	-0.1454	0.8733	9.5e-16	14734	High-grade irAEs	A	G	-0.0619811	0.175616	0.724136
GCST90274780	CXCL10	4	77154196	0.0165	rs35472515	A	G	-0.1168	0.8446	1.45e-12	14725	High-grade irAEs	A	G	-0.092582	0.15945	0.561489
GCST90274780	CXCL10	4	77151017	0.0165	rs34846125	A	C	-0.1154	0.8442	2.67e-12	14725	High-grade irAEs	A	C	-0.0888315	0.159127	0.576679
GCST90274780	CXCL10	4	77153420	0.0165	rs4859641	A	G	-0.1148	0.8447	3.46e-12	14725	High-grade irAEs	A	G	-0.0852112	0.160197	0.594786
GCST90274780	CXCL10	4	77150478	0.0165	rs1828138	T	C	-0.1126	0.844	8.84e-12	14725	High-grade irAEs	T	C	-0.0801432	0.159116	0.614488
GCST90274780	CXCL10	12	111932800	0.0133	rs7137828	T	C	-0.1087	0.5241	3.01e-16	11345	High-grade irAEs	T	C	-0.167867	0.0927301	0.0702529
GCST90274780	CXCL10	4	76988570	0.0144	rs28564530	A	G	-0.0884	0.7877	8.31e-10	14721	High-grade irAEs	A	G	-0.117483	0.129125	0.362907
GCST90274780	CXCL10	12	112072424	0.0118	rs11065987	A	G	-0.086	0.5835	3.14e-13	14296	High-grade irAEs	A	G	-0.0868318	0.102381	0.396368
GCST90274780	CXCL10	4	76856355	0.0136	rs28647886	T	C	-0.0823	0.7594	1.44e-09	14744	High-grade irAEs	T	C	-0.0102531	0.116812	0.930056
GCST90274780	CXCL10	4	76999197	0.0131	rs4859609	A	G	-0.0761	0.7287	6.28e-09	14742	High-grade irAEs	A	G	-0.0947802	0.126464	0.453577
GCST90274780	CXCL10	4	77134870	0.0121	rs1465922	A	G	-0.0743	0.6358	8.23e-10	14726	High-grade irAEs	A	G	0.00276586	0.120021	0.981615
GCST90274780	CXCL10	4	76893680	0.013	rs4859580	T	C	-0.0721	0.7257	2.92e-08	14742	High-grade irAEs	T	C	-0.0183534	0.110713	0.868335
GCST90274780	CXCL10	4	76949083	0.0117	rs4859594	T	C	-0.0673	0.4767	8.81e-09	14728	High-grade irAEs	T	C	-0.0382183	0.0972367	0.694287
GCST90274780	CXCL10	4	76930776	0.0133	rs4241577	A	C	0.0733	0.2619	3.56e-08	14733	High-grade irAEs	A	C	0.0688423	0.115818	0.552245
GCST90274780	CXCL10	4	76955248	0.0133	rs9994667	A	G	0.0746	0.2529	2.03e-08	14742	High-grade irAEs	A	G	0.108184	0.11906	0.363535
GCST90274780	CXCL10	4	76934577	0.0134	rs884004	T	G	0.0758	0.2505	1.54e-08	14743	High-grade irAEs	T	G	0.0716533	0.115311	0.534341
GCST90274780	CXCL10	12	112179471	0.0132	rs4766897	T	C	0.0801	0.332	1.29e-09	14295	High-grade irAEs	T	C	0.100625	0.136371	0.460591
GCST90274780	CXCL10	4	76858213	0.0135	rs12374321	T	C	0.0813	0.2417	1.72e-09	14744	High-grade irAEs	T	C	0.0121313	0.116622	0.917152
GCST90274780	CXCL10	12	112200150	0.012	rs2013002	T	C	0.0816	0.4151	1.05e-11	14296	High-grade irAEs	T	C	0.0690803	0.102992	0.502389
GCST90274780	CXCL10	4	77173914	0.0152	rs13117238	A	C	0.0894	0.1827	4.06e-09	14736	High-grade irAEs	A	C	0.15871	0.146979	0.280226
GCST90274780	CXCL10	12	112591686	0.0136	rs17630235	A	G	0.0897	0.4166	4.24e-11	11345	High-grade irAEs	A	G	0.0017543	0.109828	0.987256
GCST90274780	CXCL10	12	112059557	0.0118	rs11065979	T	C	0.0917	0.4306	7.78e-15	14296	High-grade irAEs	T	C	0.0877792	0.100788	0.383791
GCST90274780	CXCL10	4	77174469	0.0135	rs10856883	A	C	0.0964	0.2469	9.28e-13	14744	High-grade irAEs	A	C	0.10112	0.125881	0.421806
GCST90274780	CXCL10	12	111973358	0.0133	rs597808	A	G	0.1087	0.477	3.01e-16	11344	High-grade irAEs	A	G	0.164961	0.0949243	0.0822423
GCST90274780	CXCL10	4	77147513	0.0163	rs10004443	A	G	0.114	0.1602	2.67e-12	14725	High-grade irAEs	A	G	0.0634084	0.159132	0.690289
GCST90274780	CXCL10	4	77151474	0.0165	rs1596116	T	C	0.1151	0.1556	3.04e-12	14725	High-grade irAEs	T	C	0.0912264	0.159832	0.56816
GCST90274780	CXCL10	4	77152867	0.0165	rs4859436	T	C	0.1155	0.1556	2.56e-12	14725	High-grade irAEs	T	C	0.115268	0.174465	0.508807
GCST90274780	CXCL10	4	77131294	0.0151	rs13111888	A	G	0.1196	0.1942	2.37e-15	14296	High-grade irAEs	A	G	0.020087	0.16168	0.901126
GCST90274780	CXCL10	4	77176897	0.0179	rs12651582	T	C	0.1335	0.1344	8.78e-14	14742	High-grade irAEs	T	C	0.0715514	0.179195	0.689676
GCST90274780	CXCL10	4	77168444	0.0184	rs78586815	A	G	0.158	0.1223	8.93e-18	14740	High-grade irAEs	A	G	0.0733838	0.165869	0.658184
GCST90274838	TGFA	2	70772455	0.0184	rs10489984	T	C	0.1357	0.1147	1.64e-13	14729	High-grade irAEs	T	C	-0.25443	0.153365	0.097119
GCST90274838	TGFA	2	70792251	0.0197	rs111580697	A	C	-0.1327	0.901	1.63e-11	14732	High-grade irAEs	A	C	0.230839	0.18173	0.204002
GCST90274838	TGFA	2	70778610	0.0185	rs112512914	A	G	-0.1377	0.8871	9.82e-14	14722	High-grade irAEs	A	G	0.261688	0.163151	0.108723
GCST90274838	TGFA	2	70774630	0.0184	rs112741266	A	G	0.1367	0.114	1.09e-13	14728	High-grade irAEs	A	G	-0.253128	0.153529	0.0992031
GCST90274838	TGFA	2	70803304	0.0195	rs113424166	C	G	0.1314	0.0998	1.6e-11	14730	High-grade irAEs	C	G	-0.202616	0.172205	0.239356
GCST90274838	TGFA	2	70774454	0.0184	rs113971512	T	C	0.1366	0.1141	1.14e-13	14728	High-grade irAEs	T	C	-0.253573	0.153973	0.0995869
GCST90274838	TGFA	2	70782080	0.0201	rs11466186	T	C	0.1417	0.0945	1.79e-12	14729	High-grade irAEs	T	C	-0.237021	0.162039	0.14354
GCST90274838	TGFA	2	70777795	0.0184	rs138179911	A	G	-0.1355	0.8868	1.78e-13	14729	High-grade irAEs	A	G	0.252131	0.156752	0.107732
GCST90274838	TGFA	2	70776281	0.0184	rs17639251	T	C	-0.1346	0.8864	2.57e-13	14729	High-grade irAEs	T	C	0.252428	0.15386	0.100874
GCST90274838	TGFA	2	70775912	0.0184	rs17695836	T	C	0.1349	0.114	2.28e-13	14729	High-grade irAEs	T	C	-0.249822	0.154254	0.10533
GCST90274838	TGFA	2	70799620	0.0196	rs2902450	T	C	-0.1323	0.901	1.48e-11	14732	High-grade irAEs	T	C	0.21686	0.175741	0.217212
GCST90274838	TGFA	2	70773904	0.0184	rs57452574	C	G	-0.1366	0.8857	1.14e-13	14728	High-grade irAEs	C	G	0.252722	0.153421	0.0995075
GCST90274838	TGFA	2	70796339	0.0183	rs713111	A	G	0.1134	0.115	5.77e-10	14733	High-grade irAEs	A	G	-0.203404	0.164622	0.216615
GCST90274838	TGFA	2	70773571	0.0183	rs72912111	T	C	0.1354	0.115	1.37e-13	14728	High-grade irAEs	T	C	-0.253886	0.153295	0.0976829
GCST90274838	TGFA	2	70774248	0.0184	rs72912113	T	C	0.1359	0.114	1.51e-13	14728	High-grade irAEs	T	C	-0.252735	0.153231	0.0990718
GCST90274838	TGFA	2	70774295	0.0184	rs72912115	A	T	0.137	0.114	9.65e-14	14728	High-grade irAEs	A	T	-0.253052	0.153341	0.0988905
GCST90274838	TGFA	2	70783657	0.0197	rs73936923	T	C	-0.1324	0.9001	1.81e-11	14727	High-grade irAEs	T	C	0.237428	0.166219	0.153177
GCST90274838	TGFA	2	70809360	0.0198	rs74543090	T	C	-0.1357	0.9011	7.2e-12	14729	High-grade irAEs	T	C	0.19922	0.17268	0.248625
GCST90274838	TGFA	2	70791004	0.0196	rs74544143	T	C	-0.1323	0.9005	1.48e-11	14732	High-grade irAEs	T	C	0.243884	0.193907	0.208488
GCST90274838	TGFA	2	70803680	0.0195	rs76497699	T	C	-0.1304	0.9007	2.28e-11	14730	High-grade irAEs	T	C	0.203546	0.169523	0.229868
GCST90274838	TGFA	2	70804741	0.0195	rs77236129	A	T	-0.1328	0.9001	9.74e-12	14730	High-grade irAEs	A	T	0.201848	0.181409	0.265851
GCST90274838	TGFA	2	70792815	0.0197	rs78325918	T	C	0.1329	0.0984	1.52e-11	14732	High-grade irAEs	T	C	-0.247752	0.20014	0.215756
GCST90274838	TGFA	2	70778590	0.0185	rs79704315	T	G	-0.1351	0.8865	2.82e-13	14722	High-grade irAEs	T	G	0.248623	0.156083	0.111186
GCST90274838	TGFA	2	70817505	0.0197	rs881569	T	C	0.1319	0.1015	2.15e-11	14729	High-grade irAEs	T	C	-0.261609	0.208286	0.209112

## Sheet: S7-High-grade irAEs-MR
Table S7. Positive results of primary MR analysis between plasma proteins and high-grade irAEs.
id.exposure	outcome	exposure	method	nsnp	b	se	pval	lo_ci	up_ci	or	or_lci95	or_uci95	Presso P value	FDR P value
GCST90274759	High-grade irAEs	ADA	MR Egger	27	1.42196	0.303542	8.43939e-05	0.82702	2.0169	4.14525	2.2865	7.51503
GCST90274759	High-grade irAEs	ADA	Weighted median	27	0.780641	0.192859	5.17163e-05	0.402638	1.15864	2.18287	1.49576	3.18561
GCST90274759	High-grade irAEs	ADA	Inverse variance weighted	27	0.604173	0.158387	0.000136434	0.293735	0.91461	1.82974	1.34143	2.4958	0.248	0.00579843
GCST90274759	High-grade irAEs	ADA	Simple mode	27	0.638368	0.244724	0.0148745	0.15871	1.11803	1.89339	1.172	3.05881
GCST90274759	High-grade irAEs	ADA	Weighted mode	27	0.849056	0.204335	0.000311564	0.448559	1.24955	2.33744	1.56605	3.48878
GCST90274766	High-grade irAEs	CCL20	MR Egger	20	2.17394	3.19507	0.504905	-4.08838	8.43627	8.7929	0.0167663	4611.34
GCST90274766	High-grade irAEs	CCL20	Weighted median	20	1.02375	0.356457	0.00407859	0.325095	1.72241	2.78361	1.38416	5.59798
GCST90274766	High-grade irAEs	CCL20	Inverse variance weighted	20	1.06239	0.29601	0.000331882	0.482215	1.64257	2.89329	1.61966	5.16845	0.997	0.00809981
GCST90274766	High-grade irAEs	CCL20	Simple mode	20	1.01355	0.661732	0.142085	-0.283441	2.31055	2.75538	0.753188	10.08
GCST90274766	High-grade irAEs	CCL20	Weighted mode	20	1.01804	0.592587	0.102057	-0.143427	2.17952	2.76778	0.866384	8.84202
GCST90274768	High-grade irAEs	CCL25	MR Egger	32	0.181305	0.200591	0.373274	-0.211853	0.574462	1.19878	0.809084	1.77617
GCST90274768	High-grade irAEs	CCL25	Weighted median	32	0.244724	0.100388	0.014778	0.0479629	0.441485	1.27727	1.04913	1.55501
GCST90274768	High-grade irAEs	CCL25	Inverse variance weighted	32	0.27358	0.0827738	0.000949233	0.111344	0.435817	1.31466	1.11778	1.54623	0.98	0.016137
GCST90274768	High-grade irAEs	CCL25	Simple mode	32	0.255447	0.154235	0.107766	-0.0468529	0.557747	1.29104	0.954228	1.74673
GCST90274768	High-grade irAEs	CCL25	Weighted mode	32	0.225992	0.138358	0.112505	-0.0451893	0.497173	1.25357	0.955817	1.64407
GCST90274780	High-grade irAEs	CXCL10	MR Egger	33	0.628002	0.978676	0.525795	-1.2902	2.54621	1.87386	0.275215	12.7586
GCST90274780	High-grade irAEs	CXCL10	Weighted median	33	0.780508	0.29814	0.00884677	0.196152	1.36486	2.18258	1.21671	3.91519
GCST90274780	High-grade irAEs	CXCL10	Inverse variance weighted	33	0.810071	0.22801	0.000381168	0.363172	1.25697	2.24807	1.43788	3.51475	1	0.00809981
GCST90274780	High-grade irAEs	CXCL10	Simple mode	33	0.723715	0.581815	0.222574	-0.416642	1.86407	2.06208	0.659257	6.44995
GCST90274780	High-grade irAEs	CXCL10	Weighted mode	33	0.655332	0.539069	0.233002	-0.401243	1.71191	1.92578	0.669487	5.53952
GCST90274838	High-grade irAEs	TGFA	MR Egger	20	-1.96207	6.97331	0.781637	-15.6298	11.7056	0.140567	1.62959e-07	121252
GCST90274838	High-grade irAEs	TGFA	Weighted median	20	-1.8519	0.351667	1.3938e-07	-2.54117	-1.16263	0.156939	0.0787744	0.312662
GCST90274838	High-grade irAEs	TGFA	Inverse variance weighted	20	-1.80317	0.275672	6.11177e-11	-2.34348	-1.26285	0.164776	0.0959926	0.282847	1	5.195e-09
GCST90274838	High-grade irAEs	TGFA	Simple mode	20	-1.85945	0.559881	0.00359003	-2.95682	-0.762086	0.155758	0.051984	0.466692
GCST90274838	High-grade irAEs	TGFA	Weighted mode	20	-1.86066	0.591696	0.00533629	-3.02039	-0.700937	0.15557	0.0487823	0.49612

## Sheet: S8High-grade irAE-heterogeneity
Table S8. Heterogeneity analysis between plasma protein and high-grade irAEs.
id.exposure	outcome	exposure	method	Q	Q_df	Q_pval
GCST90274759	High-grade irAEs	ADA	MR Egger	24.3351	25	0.500083
GCST90274759	High-grade irAEs	ADA	Inverse variance weighted	33.5358	26	0.147116
GCST90274766	High-grade irAEs	CCL20	MR Egger	1.63309	18	1
GCST90274766	High-grade irAEs	CCL20	Inverse variance weighted	1.75517	19	1
GCST90274768	High-grade irAEs	CCL25	MR Egger	0.921894	30	1
GCST90274768	High-grade irAEs	CCL25	Inverse variance weighted	1.17694	31	1
GCST90274780	High-grade irAEs	CXCL10	MR Egger	4.20239	31	1
GCST90274780	High-grade irAEs	CXCL10	Inverse variance weighted	4.23898	32	1
GCST90274838	High-grade irAEs	TGFA	MR Egger	0.180212	18	1
GCST90274838	High-grade irAEs	TGFA	Inverse variance weighted	0.180732	19	1

## Sheet: S9-High-grade irAEs-Pleiotropy
Table S9. Pleiotropy analysis between plasma protein and high-grade irAEs.
id.exposure	outcome	exposure	egger_intercept	se	pval
GCST90274759	High-grade irAEs	ADA	0.0101383	0.0194302	0.602684
GCST90274766	High-grade irAEs	CCL20	-0.0996981	0.285342	0.730845
GCST90274768	High-grade irAEs	CCL25	0.00910424	0.00898691	0.311348
GCST90274780	High-grade irAEs	CXCL10	0.0183833	0.0960966	0.849538
GCST90274838	High-grade irAEs	TGFA	0.0213128	0.934553	0.982056

[truncated: 11 more sheets: S10-All-grade irAEs-Reverse MR, S11-High-grade irAEs-Reverse MR, S12-All-grade irAEs-MVMR, S13-High-grade irAEs-MVMR, S14-All-grade irAEs-Mediation, S15-High-grade irAEs-Mediation, S16-All-grade irAEs-FUMA, S17-High-grade irAEs-FUMA, S18-All-grade irAEs-GeneMANIA, S19-High-grade irAEs-GeneMANIA, S20-Causal weights]
